# Supplementary material for: Peroxin Pex8 couples stress responses, antifungal tolerance, and virulence regulation in Candida albicans
Source: Antimicrob Agents Chemother. 2026 Mar 24;70(5):e01662-25. doi: 10.1128/aac.01662-25 (PMC13148049; doi:10.1128/aac.01662-25)
Supplement: Table S1 — Differentially expressed genes analysis. [file aac.01662-25-s0004.xlsx]

## Sheet: WT-FLU vs WT-DEGs
Gene ID	Gene Name	Description	baseMean	foldChange(WT-FLU/WT)	log2 FoldChange	pval
CAALFM_C401200CA	AAT22	Aspartate aminotransferase	1465.92	0.554828	-0.849887	2.55E-31
CAALFM_CR05790CA	ACO2	Putative aconitate hydratase 2	1364.06	0.65946	-0.600642	1.68E-13
CAALFM_C203090CA	ADE8	Putative phosphoribosylglycinamide formyl-transferase, enzyme of amino acid biosynthesis pathway	1898.56	0.598771	-0.739924	6.21E-36
CAALFM_C202970CA	ALD5	NAD-aldehyde dehydrogenase	9719.88	0.643319	-0.636393	8.11E-40
CAALFM_C301410CA	ALI1	Putative NADH-ubiquinone oxidoreductase	1687.03	0.652743	-0.615412	1.92E-23
CAALFM_C402360WA	AMS1	Putative alpha-mannosidase	10731.7	1.50064	0.585582	1.36E-38
CAALFM_C109150WA	AOX2	Alternative oxidase	220.979	1.84197	0.88125	0.0179563
CAALFM_CR02920CA	AQY1	Aquaporin water channel	7628.45	1.62828	0.70335	1.39E-50
CAALFM_C206940CA	ARE2	Acyl CoA:sterol acyltransferase	6238.43	1.52257	0.606507	8.72E-38
CAALFM_C405070CA	ARG8	Putative acetylornithine aminotransferase	553.557	1.79434	0.843457	4.40E-15
CAALFM_C202030WA	ARO3	3-deoxy-D-arabinoheptulosonate-7-phosphate synthase	2420.34	0.660506	-0.598356	4.68E-15
CAALFM_C110740CA	ASR1	Heat shock protein	3148.84	2.04806	1.03426	3.22E-12
CAALFM_C305620WA	ATO5	Putative fungal-specific transmembrane protein	43.2157	2.47824	1.30931	5.71E-06
CAALFM_CR00970WA	ATO9	Putative fungal-specific transmembrane protein	48.7571	1.78759	0.838014	0.00297331
CAALFM_C112320CA	ATP19	Subunit k of the mitochondrial F1F0 ATP synthase	1148.69	0.605602	-0.723558	3.88E-26
CAALFM_C501240WA	AUR1	Inositolphosphorylceramide (IPC) synthase	3266.12	1.54169	0.624516	6.93E-33
CAALFM_C404730WA	BAS1	Putative Myb-like transcription factor	729.555	0.623111	-0.682438	3.57E-18
CAALFM_CR01930CA	BIO2	Putative biotin synthase	312.792	0.665897	-0.586629	1.27E-06
CAALFM_C112850WA	BLP1	Protein of unknown function, serum-induced	6313.31	1.69851	0.764272	7.70E-12
CAALFM_C401170CA	BMT9	Beta-mannosyltransferase, 9-gene family that includes characterized genes BMT1, BMT2, BMT3, and BMT4 with roles in beta-1,2-mannosylation of cell wall phosphopeptidomannan	57.7111	1.52263	0.606566	0.0221852
CAALFM_C105140WA	BRG1	Transcription factor	6279.52	1.87892	0.909901	3.52E-29
CAALFM_C503620WA	BTS1	Putative geranylgeranyl diphosphate synthase	946.022	1.73479	0.794759	3.72E-28
CAALFM_C100510WA	C1_00510W_A	Ortholog(s) have 3-methyl-2-oxobutanoate hydroxymethyltransferase activity, role in pantothenate biosynthetic process and mitochondrion localization	1546.62	1.59891	0.67709	4.92E-27
CAALFM_C100810WA	C1_00810W_A	Ortholog(s) have N-acetylglucosaminyldiphosphodolichol N-acetylglucosaminyltransferase activity and role in dolichol-linked oligosaccharide biosynthetic process	902.77	1.68552	0.753195	2.93E-24
CAALFM_C101510WA	C1_01510W_A	Protein of unknown function	106.475	1.56821	0.649115	0.000510678
CAALFM_C101710WA	C1_01710W_A	Protein of unknown function	3418.99	1.52762	0.611287	1.50E-05
CAALFM_C104430CA	C1_04430C_A	Putative protein of unknown function	158.25	1.56323	0.644529	3.68E-05
CAALFM_C104470CA	C1_04470C_A	Protein of unknown function	764.479	1.97064	0.978664	2.93E-12
CAALFM_C105160CA	C1_05160C_A	Putative phosphatidyl synthase	3359.37	1.60275	0.680552	0.000830528
CAALFM_C106920CA	C1_06920C_A	Ortholog of <i>C. dubliniensis CD36</i> : Cd36_06470, <i>C. parapsilosis CDC317</i> : CPAR2_208960, <i>Candida tenuis NRRL Y-1498</i> : CANTEDRAFT_114040 and <i>Pichia stipitis Pignal</i> : PICST_51125	969.278	1.55291	0.634977	4.34E-18
CAALFM_C107040CA	C1_07040C_A	Pry family pathogenesis-related protein	69.6691	1.56984	0.650621	0.0118449
CAALFM_C107150WA	C1_07150W_A	Ortholog of <i>C. dubliniensis CD36</i> : Cd36_06690, <i>C. auris B8441</i> : B9J08_002288, <i>Debaryomyces hansenii CBS767</i> : DEHA2F26620g and <i>Pichia stipitis Pignal</i> : PICST_62738	97.3493	1.52481	0.608631	0.0025498
CAALFM_C107490CA	C1_07490C_A	Ortholog(s) have DNA-directed DNA polymerase activity, role in DNA replication initiation, telomere capping and alpha DNA polymerase:primase complex, nuclear envelope, nucleus localization	695.526	0.638852	-0.646445	9.34E-16
CAALFM_C107810CA	C1_07810C_A	Has domain(s) with predicted protein heterodimerization activity	288.282	0.63194	-0.662141	3.93E-06
CAALFM_C107860WA	C1_07860W_A	Ortholog of <i>C. dubliniensis CD36</i> : Cd36_07380 and <i>Candida albicans WO-1</i> : CAWG_00634	108.552	0.647141	-0.627848	0.000565648
CAALFM_C107980CA	C1_07980C_A	Ortholog of S. cerevisiae Sae3	255.145	2.58898	1.37239	2.05E-06
CAALFM_C107990CA	C1_07990C_A	Similar to cell-wall mannoproteins	1153.22	1.78803	0.838374	1.48E-33
CAALFM_C108440CA	C1_08440C_A	Protein of unknown function	180.283	0.63741	-0.649707	3.93E-06
CAALFM_C109330WA	C1_09330W_A	Putative ribosome-associated protein	114.757	0.574874	-0.798681	7.97E-06
CAALFM_C109930WA	C1_09930W_A	Protein of unknown function	37.3395	1.59637	0.674792	0.028272
CAALFM_C109940WA	C1_09940W_A	Protein of unknown function	21.2528	1.9145	0.936967	0.0269276
CAALFM_C110170WA	C1_10170W_A	Putative adhesin-like protein	36.7107	1.56985	0.650629	0.0420524
CAALFM_C111200WA	C1_11200W_A	Predicted mucin-like protein	21347.4	1.62171	0.697515	2.04E-43
CAALFM_C111620WA	C1_11620W_A	Ortholog of S. cerevisiae Yft2 required for normal ER membrane biosynthesis	83.6138	0.660436	-0.59851	0.00535646
CAALFM_C111850WA	C1_11850W_A	Protein of unknown function	3300.67	1.57241	0.652974	0.000547418
CAALFM_C112910WA	C1_12910W_A	Protein of unknown function	130.568	1.94858	0.962423	0.00345115
CAALFM_C113430CA	C1_13430C_A	Protein of unknown function	392.796	1.73817	0.797565	2.20E-15
CAALFM_C200400CA	C2_00400C_A	Putative NADH dehydrogenase	1171.23	0.597996	-0.741792	3.18E-28
CAALFM_C200740CA	C2_00740C_A	Ortholog(s) have sterol esterase activity, role in cellular lipid metabolic process, sterol metabolic process and integral component of membrane, lipid droplet localization	3729.08	1.50934	0.593915	1.54E-31
CAALFM_C200750WA	C2_00750W_A	Plasma membrane-associated protein	305.644	1.66566	0.736094	8.43E-11
CAALFM_C200860CA	C2_00860C_A	Protein of unknown function	25.2856	1.67022	0.74004	0.0460012
CAALFM_C201420CA	C2_01420C_A	Has domain(s) with predicted DNA-binding transcription factor activity, sequence-specific DNA binding activity and role in regulation of transcription, DNA-templated	707.731	0.66063	-0.598085	1.54E-13
CAALFM_C202390WA	C2_02390W_A	Protein of unknown function	1399.95	1.70447	0.769321	3.28E-29
CAALFM_C203020CA	C2_03020C_A	Ortholog of <i>S. cerevisiae</i> : TPH3, <i>C. dubliniensis CD36</i> : Cd36_17790, <i>C. parapsilosis CDC317</i> : CPAR2_212150, <i>C. auris B8441</i> : B9J08_004964 and <i>Candida tenuis NRRL Y-1498</i> : CANTEDRAFT_128815	7670.92	1.87193	0.904526	8.39E-55
CAALFM_C203110WA	C2_03110W_A	Protein of unknown function	1258.41	2.14953	1.10402	1.37E-23
CAALFM_C204110WA	C2_04110W_A	Ortholog(s) have DNA helicase activity, heteroduplex DNA loop binding activity	289.038	1.65304	0.725118	9.27E-10
CAALFM_C205820WA	C2_05820W_A	Protein of unknown function	1222.35	1.59903	0.677201	1.92E-24
CAALFM_C205860CA	C2_05860C_A	Putative Xbp1 transcriptional repressor	385.087	1.6358	0.709997	2.04E-12
CAALFM_C206610CA	C2_06610C_A	Protein of unknown function	818.405	1.60162	0.679532	2.50E-08
CAALFM_C206920CA	C2_06920C_A	Ortholog of <i>S. cerevisiae</i> : YPL199C, <i>C. glabrata CBS138</i> : CAGL0G09108g, <i>C. dubliniensis CD36</i> : Cd36_21210, <i>C. parapsilosis CDC317</i> : CPAR2_406880 and <i>C. auris B8441</i> : B9J08_004580	907.233	0.651672	-0.617781	1.16E-17
CAALFM_C207540WA	C2_07540W_A	Protein of unknown function	747.605	0.588769	-0.764227	6.64E-22
CAALFM_C208320CA	C2_08320C_A	Ortholog of <i>C. dubliniensis CD36</i> : Cd36_22440, <i>C. parapsilosis CDC317</i> : CPAR2_407000, <i>Candida tenuis NRRL Y-1498</i> : cten_CGOB_00049 and <i>Candida tropicalis MYA-3404</i> : CTRG_01823	90.7799	0.60735	-0.719401	0.00013979
CAALFM_C209570CA	C2_09570C_A	Has domain(s) with predicted heme binding activity	92.4907	0.532207	-0.90994	4.55E-06
CAALFM_C209880CA	C2_09880C_A	Putative protein of unknown function	101.88	1.75974	0.815361	1.57E-05
CAALFM_C210070WA	C2_10070W_A	Predicted dehydrogenase	25.2685	1.97871	0.98456	0.038278
CAALFM_C210160WA	C2_10160W_A	Secreted protein	459.802	1.54015	0.623073	5.46E-11
CAALFM_C210830WA	C2_10830W_A	Ortholog of <i>C. dubliniensis CD36</i> : Cd36_24540, <i>C. parapsilosis CDC317</i> : CPAR2_407710, <i>C. auris B8441</i> : B9J08_001500 and <i>Candida tenuis NRRL Y-1498</i> : CANTEDRAFT_116924	606.146	1.62197	0.69775	4.89E-12
CAALFM_C301130CA	C3_01130C_A	ZZ-type zinc finger protein	2666.37	2.01214	1.00873	7.31E-61
CAALFM_C303460CA	C3_03460C_A	Protein of unknown function	118.589	3.83261	1.93833	2.90E-25
CAALFM_C304080WA	C3_04080W_A	Ortholog of subunit 6 of the ubiquinol cytochrome-c reductase complex, a component of the mitochondrial inner membrane electron transport chain	3192.08	0.63996	-0.643947	1.21E-34
CAALFM_C304350CA	C3_04350C_A	Has domain(s) with predicted oxidoreductase activity and role in metabolic process, oxidation-reduction process	39.4685	1.5395	0.622464	0.0374028
CAALFM_C304650WA	C3_04650W_A	Ortholog of <i>S. cerevisiae</i> : AIM6, <i>C. glabrata CBS138</i> : CAGL0C05533g, <i>C. dubliniensis CD36</i> : Cd36_84610, <i>C. parapsilosis CDC317</i> : CPAR2_404550 and <i>C. auris B8441</i> : B9J08_003753	92.9371	0.643595	-0.635774	0.00135018
CAALFM_C305750CA	C3_05750C_A	Ortholog of <i>C. parapsilosis CDC317</i> : CPAR2_807080, <i>C. dubliniensis CD36</i> : Cd36_85690, <i>Candida metapsilosis</i> : CMET_5772 and <i>Candida tropicalis NEW ASSEMBLY</i> : CTRG1_CGOB_00191	64.8714	1.76338	0.818344	0.000603223
CAALFM_C306040WA	C3_06040W_A	CCCH zinc finger protein	45.5388	1.83828	0.878354	0.00269361
CAALFM_C306670CA	C3_06670C_A	Protein of unknown function	953.852	1.61968	0.695705	2.80E-13
CAALFM_C307140CA	C3_07140C_A	Protein of unknown function	237.299	0.590869	-0.759089	2.07E-09
CAALFM_C400860CA	C4_00860C_A	Protein of unknown function	400.717	1.50196	0.586842	5.53E-07
CAALFM_C400990WA	C4_00990W_A	NRAMP metal ion transporter domain-containing protein	547.696	1.97532	0.982086	2.20E-27
CAALFM_C402740WA	C4_02740W_A	Protein of unknown function	1513.96	2.28875	1.19456	2.75E-35
CAALFM_C403170WA	C4_03170W_A	Ortholog(s) have SUMO transferase activity, role in DNA repair and Smc5-Smc6 complex localization	946.268	1.54166	0.624485	2.49E-17
CAALFM_C403460CA	C4_03460C_A	Putative protein of unknown function	54.0716	1.5144	0.598744	0.0212352
CAALFM_C403700WA	C4_03700W_A	Predicted membrane transporter, member of the drug:proton antiporter (14 spanner) (DHA2) family, major facilitator superfamily (MFS)	1141.82	0.614285	-0.70302	1.16E-25
CAALFM_C404190CA	C4_04190C_A	Ortholog of <i>C. dubliniensis CD36</i> : Cd36_43870, <i>C. parapsilosis CDC317</i> : CPAR2_402120, <i>Candida tropicalis MYA-3404</i> : CTRG_05742 and <i>Candida albicans WO-1</i> : CAWG_03407	26.2489	1.89681	0.923577	0.0211228
CAALFM_C404720WA	C4_04720W_A	Ortholog(s) have methylenetetrahydrofolate dehydrogenase (NAD+) activity, role in folic acid-containing compound biosynthetic process, one-carbon metabolic process, purine nucleobase biosynthetic process and cytosol localization	4862.06	0.578596	-0.789371	6.72E-17
CAALFM_C405440CA	C4_05440C_A	Protein of unknown function	1966.61	2.18545	1.12793	1.08E-79
CAALFM_C405730WA	C4_05730W_A	Adhesin-like protein	491.915	0.64883	-0.624088	4.02E-12
CAALFM_C405850CA	C4_05850C_A	Protein of unknown function	2448.65	0.643896	-0.6351	4.87E-27
CAALFM_C406080WA	C4_06080W_A	Has domain(s) with predicted role in gamma-tubulin complex localization and gamma-tubulin ring complex localization	16.6092	0.494921	-1.01473	0.0275797
CAALFM_C406140CA	C4_06140C_A	Predicted membrane transporter, member of the drug:proton antiporter (14 spanner) (DHA2) family, MFS superfamily	288.962	0.584286	-0.775254	1.43E-07
CAALFM_C406620CA	C4_06620C_A	Protein of unknown function	63.0458	2.86162	1.51683	9.15E-10
CAALFM_C500600CA	C5_00600C_A	Protein of unknown function	39.0532	2.88529	1.52871	8.32E-07
CAALFM_C501960CA	C5_01960C_A	Putative ortholog of human electron transfer flavoprotein dehydrogenase (ETF-dH)	3548.93	0.581366	-0.782481	2.73E-16
CAALFM_C503510CA	C5_03510C_A	Protein of unknown function	5241.27	1.81347	0.858755	5.03E-69
CAALFM_C504030WA	C5_04030W_A	Protein of unknown function	401.542	1.93322	0.951008	9.20E-05
CAALFM_C504350CA	C5_04350C_A	Ortholog of <i>S. cerevisiae</i> : FSH3, <i>C. glabrata CBS138</i> : CAGL0L11044g, <i>C. dubliniensis CD36</i> : Cd36_54010, <i>C. parapsilosis CDC317</i> : CPAR2_100920 and <i>C. auris B8441</i> : B9J08_004360	1414.12	1.78439	0.835434	1.80E-38
CAALFM_C504480CA	C5_04480C_A	Has domain(s) with predicted nucleic acid binding, nucleotide binding activity	3.57942	20.3238	4.3451	0.00834491
CAALFM_C504980WA	C5_04980W_A	Putative adhesin-like protein	63.7451	1.52392	0.607787	0.0156871
CAALFM_C505010WA	C5_05010W_A	BLOC-1 complex subunit involved in endosomal maturation	140.627	1.72681	0.788109	7.46E-07
CAALFM_C505200CA	C5_05200C_A	Putative protein of unknown function	7464.31	1.61047	0.687486	1.97E-48
CAALFM_C505230CA	C5_05230C_A	Putative ubiquinol-cytochrome-c reductase	4859.33	0.631958	-0.662099	2.03E-25
CAALFM_C505360CA	C5_05360C_A	Ortholog(s) have steryl-beta-glucosidase activity, role in ergosteryl 3-beta-D-glucoside catabolic process and cytosol localization	1820.97	1.90049	0.926369	8.52E-53
CAALFM_C600730WA	C6_00730W_A	Ortholog of <i>C. dubliniensis CD36</i> : Cd36_60640, <i>C. parapsilosis CDC317</i> : CPAR2_602930, <i>C. auris B8441</i> : B9J08_001862, <i>Candida tenuis NRRL Y-1498</i> : CANTEDRAFT_115038 and <i>Pichia stipitis Pignal</i> : PICST_31932	76.5334	3.7712	1.91502	3.61E-14
CAALFM_C600890WA	C6_00890W_A	Ortholog of <i>C. dubliniensis CD36</i> : Cd36_60900, <i>C. parapsilosis CDC317</i> : CPAR2_603130, <i>C. auris B8441</i> : B9J08_003439 and <i>Candida tenuis NRRL Y-1498</i> : CANTEDRAFT_125757	2563.36	2.04423	1.03156	1.26E-76
CAALFM_C600940CA	C6_00940C_A	Ortholog of <i>S. cerevisiae</i> : PRM5, <i>C. dubliniensis CD36</i> : Cd36_60980, <i>C. parapsilosis CDC317</i> : CPAR2_603060, <i>C. auris B8441</i> : B9J08_003420 and <i>Candida tenuis NRRL Y-1498</i> : CANTEDRAFT_113703	247.345	0.561615	-0.832347	0.000306201
CAALFM_C601130WA	C6_01130W_A	Has domain(s) with predicted protein C-terminal S-isoprenylcysteine carboxyl O-methyltransferase activity, role in C-terminal protein methylation and integral component of membrane localization	55.8408	0.656749	-0.606587	0.021195
CAALFM_C602330WA	C6_02330W_A	Described as a Gag-related protein	4463.27	0.664047	-0.590643	1.79E-29
CAALFM_C602420WA	C6_02420W_A	Putative phosphatidyl glycerol phospholipase C	1250.89	1.52346	0.607355	7.25E-20
CAALFM_C602650CA	C6_02650C_A	Predicted membrane transporter, member of the anion:cation symporter (ACS) family, major facilitator superfamily (MFS)	1578.79	1.77304	0.826225	9.04E-40
CAALFM_C603370WA	C6_03370W_A	Protein of unknown function	6896.72	1.68872	0.755931	9.16E-05
CAALFM_C603590CA	C6_03590C_A	Ortholog of <i>C. dubliniensis CD36</i> : Cd36_64130, <i>C. parapsilosis CDC317</i> : CPAR2_601230, <i>C. auris B8441</i> : B9J08_003898 and <i>Candida tenuis NRRL Y-1498</i> : CANTEDRAFT_115908	1109.09	1.52697	0.610671	1.95E-19
CAALFM_C700240WA	C7_00240W_A	Putative protein of unknown function	328.658	0.594201	-0.750976	7.89E-12
CAALFM_C700630CA	C7_00630C_A	Putative protein of unknown function	38.5093	0.509835	-0.971898	0.00196954
CAALFM_C701170CA	C7_01170C_A	Putative oxidoreductase	82.9818	1.9186	0.940053	7.27E-06
CAALFM_C701380WA	C7_01380W_A	Ortholog of <i>C. dubliniensis CD36</i> : Cd36_71210, <i>C. parapsilosis CDC317</i> : CPAR2_702710, <i>C. auris B8441</i> : B9J08_002141 and <i>Candida tenuis NRRL Y-1498</i> : CANTEDRAFT_116256	470.043	1.86918	0.902404	2.44E-21
CAALFM_C701390WA	C7_01390W_A	Protein of unknown function	731.945	1.83208	0.873481	1.32E-17
CAALFM_C701430CA	C7_01430C_A	Protein of unknown function	487.978	2.91445	1.54323	2.17E-56
CAALFM_C701570CA	C7_01570C_A	Predicted transmembrane transporter	315.885	0.552604	-0.855681	3.23E-14
CAALFM_C701670WA	C7_01670W_A	Protein with a predicted fatty acid amide hydrolase I domain	436.9	1.72655	0.78789	3.01E-16
CAALFM_C701680CA	C7_01680C_A	Protein of unknown function	1109.56	1.94348	0.958641	9.33E-33
CAALFM_C701750WA	C7_01750W_A	Putative mitochondrial outer membrane protein	217.222	0.636451	-0.65188	5.01E-07
CAALFM_C702160WA	C7_02160W_A	Predicted DNA-directed RNA polymerase	481.531	1.50955	0.594117	1.23E-10
CAALFM_C504490CA	CAR1	Arginase	550.686	0.644132	-0.634573	8.52E-08
CAALFM_C405450CA	CBR1	Putative cytochrome B5 reductase	8024.08	1.58452	0.664044	1.81E-46
CAALFM_C303710WA	CCC1	Manganese transporter	1048.27	0.600787	-0.735075	9.69E-12
CAALFM_C302480CA	CCP1	Cytochrome-c peroxidase N terminus	14591.3	0.603323	-0.728997	4.66E-59
CAALFM_C104570CA	CHL4	Protein described as having role in chromosome segregation	171.421	0.540489	-0.887662	1.28E-09
CAALFM_C504130CA	CHT2	GPI-linked chitinase	9828.74	0.553419	-0.853556	6.10E-77
CAALFM_C103160CA	COQ4	Protein with a putative role in coenzyme Q biosynthesis	3053.51	1.60598	0.683453	2.41E-37
CAALFM_C401550CA	CPA1	Putative carbamoyl-phosphate synthase subunit	234.848	2.14222	1.09911	4.58E-17
CAALFM_CR00290WA	CR_00290W_A	Ortholog of S. cerevisiae Rts3	3937.17	1.78969	0.839713	2.02E-33
CAALFM_CR01300WA	CR_01300W_A	Putative 12kDa subunit of mitochondrial NADH-ubiquinone oxidoreductase	1134.42	0.608042	-0.717757	5.95E-26
CAALFM_CR02300CA	CR_02300C_A	Protein with a Vps9 vacuolar protein sorting protein domain	2724.29	1.63296	0.707493	1.08E-38
CAALFM_CR02780WA	CR_02780W_A	Protein with similarity to carbonic anhydrases	40.0468	1.65477	0.726633	0.0135979
CAALFM_CR03120WA	CR_03120W_A	Ortholog of S. cerevisiae Mpm1	2950.86	1.5167	0.600936	1.14E-11
CAALFM_CR03590CA	CR_03590C_A	Ortholog(s) have DNA 5'-adenosine monophosphate hydrolase activity, DNA-3'-diphospho-5'-guanosine diphosphatase, GMP binding, double-stranded DNA binding, guanosine binding and mismatched DNA binding, <a href="#GOsection">more</a>	30.9542	1.92844	0.947434	0.00394776
CAALFM_CR03870WA	CR_03870W_A	Putative protein of unknown function	1423.6	1.62216	0.697919	2.91E-18
CAALFM_CR04120CA	CR_04120C_A	Ortholog(s) have DNA-dependent ATPase activity, dinucleotide insertion or deletion binding, guanine/thymine mispair binding activity	3471.75	1.51956	0.603653	3.35E-31
CAALFM_CR04560CA	CR_04560C_A	Ortholog(s) have 5'-3' exodeoxyribonuclease activity involved in UV-damage excision repair, 5'-3' exonuclease activity and 5'-flap endonuclease activity, <a href="#GOsection">more</a>	605.448	0.606169	-0.722208	2.44E-17
CAALFM_CR04610CA	CR_04610C_A	Ortholog of a S. cerevisiae Atg22	21.1723	0.51734	-0.950816	0.0235148
CAALFM_CR04820WA	CR_04820W_A	Protein of unknown function	363.307	3.67735	1.87867	1.49E-13
CAALFM_CR06010WA	CR_06010W_A	Ortholog of <i>C. dubliniensis CD36</i> : Cd36_31420, <i>C. parapsilosis CDC317</i> : CPAR2_205100, <i>C. auris B8441</i> : B9J08_000664, <i>Debaryomyces hansenii CBS767</i> : DEHA2G10648g and <i>Pichia stipitis Pignal</i> : PICST_32997	809.234	1.52393	0.607795	2.47E-15
CAALFM_CR06640CA	CR_06640C_A	Integral ER membrane protein	1574.67	1.62225	0.697998	1.11E-28
CAALFM_CR06650CA	CR_06650C_A	Protein of unknown function	879.312	3.36289	1.7497	4.33E-92
CAALFM_CR07160CA	CR_07160C_A	Has domain(s) with predicted role in transmembrane transport and integral component of membrane localization	810.863	1.52243	0.606378	7.81E-16
CAALFM_CR07680CA	CR_07680C_A	Ortholog of <i>C. dubliniensis CD36</i> : Cd36_33320, <i>C. parapsilosis CDC317</i> : CPAR2_701970, <i>C. auris B8441</i> : B9J08_000885 and <i>Candida tenuis NRRL Y-1498</i> : CANTEDRAFT_116124	684.254	1.56552	0.64664	1.49E-15
CAALFM_CR07840CA	CR_07840C_A	Protein of unknown function	352.492	0.337289	-1.56794	5.99E-05
CAALFM_CR08880CA	CR_08880C_A	Protein of unknown function	68.1789	2.01141	1.0082	1.29E-05
CAALFM_CR10380CA	CR_10380C_A	Protein of unknown function	47.6441	1.78809	0.83842	0.00232531
CAALFM_C401160WA	CRD2	Metallothionein	210.543	0.353407	-1.5006	2.23E-11
CAALFM_CR07060CA	CRZ2	C2H2 transcription factor, involved in regulation of early adaptation to murine GI tract	3729.92	1.50423	0.589028	1.61E-30
CAALFM_C304000CA	CTN3	Peroxisomal carnitine acetyl transferase	219.908	2.10751	1.07554	4.87E-16
CAALFM_C702040CA	CUP9	Transcription factor	5420.54	1.87514	0.907002	2.66E-09
CAALFM_C210110WA	CYC1	Cytochrome c	2415.01	0.605264	-0.724363	1.10E-38
CAALFM_C406820CA	CZF1	Transcription factor	1340.4	1.64725	0.720061	2.72E-14
CAALFM_C209220WA	DDR48	Immunogenic stress-associated protein	26712.3	1.90637	0.930828	8.60E-65
CAALFM_C702150CA	ECM42	Ornithine acetyltransferase	766.124	1.59556	0.674065	4.08E-10
CAALFM_C108590CA	ERG1	Squalene epoxidase, epoxidation of squalene to 2,3(S)-oxidosqualene	60287	1.72528	0.78683	4.47E-77
CAALFM_C204310WA	ERG10	Acetyl-CoA acetyltransferase	24209.7	1.61279	0.689561	2.10E-56
CAALFM_C500660CA	ERG11	Lanosterol 14-alpha-demethylase	61882.7	1.79351	0.842786	1.57E-87
CAALFM_C209400CA	ERG24	C-14 sterol reductase, has a role in ergosterol biosynthesis	7652	1.80505	0.852041	6.72E-74
CAALFM_C401530CA	ERG251	C-4 sterol methyl oxidase	21450.5	1.5073	0.591967	4.61E-42
CAALFM_C406270CA	ERG26	C-3 sterol dehydrogenase, catalyzes the 2nd of 3 steps required to remove 2 C-4 methyl groups from an intermediate in ergosterol biosynthesis	9550.91	1.78176	0.833304	1.10E-73
CAALFM_CR01140CA	ERG27	3-Keto sterol reductase of ergosterol biosynthesis	3614.84	1.89998	0.925982	2.25E-70
CAALFM_C300760WA	ERG4	Protein similar to sterol C-24 reductase	8090.67	1.562	0.643391	2.15E-43
CAALFM_C702840CA	ERG5	Putative C-22 sterol desaturase	26613.4	1.75044	0.80772	2.55E-77
CAALFM_C302150CA	ERG6	Delta(24)-sterol C-methyltransferase, converts zymosterol to fecosterol, ergosterol biosynthesis	12774.5	1.80395	0.851158	1.71E-64
CAALFM_C202460WA	ERG7	2,3-epoxysqualene-lanosterol cyclase (lanosterol synthase), conversion of 2,3-oxidosqualene to lanosterol in sterol biosynthesis	8335.83	1.7694	0.823261	7.29E-70
CAALFM_C208610WA	ERG9	Putative farnesyl-diphosphate farnesyl transferase (squalene synthase)	10715.6	1.51638	0.600632	5.31E-40
CAALFM_C700180WA	FAR1	Protein involved in regulation of pheromone-mediated mating	40.7781	1.89566	0.922701	0.00237221
CAALFM_C110610WA	FCY23	Putative transporter	874.586	0.662378	-0.594274	9.90E-16
CAALFM_C400110CA	FRP1	Ferric reductase	3750.66	2.72123	1.44426	1.39E-166
CAALFM_C109400CA	FTH1	Protein similar to S. cerevisiae Fth1p, a high affinity iron transporter for intravacuolar stores of iron	1813.74	1.96461	0.974245	9.29E-55
CAALFM_C700660WA	GAC1	Putative regulatory subunit of ser/thr phosphoprotein phosphatase 1	15206.1	1.54769	0.630115	2.51E-16
CAALFM_C102130CA	GAL1	Galactokinase	2324.35	1.60044	0.67847	4.42E-05
CAALFM_C102150WA	GAL10	UDP-glucose 4-epimerase	2371.37	1.76001	0.815587	1.19E-06
CAALFM_C102170CA	GAL102	UDP-glucose 4,6-dehydratase	296.668	1.66426	0.734879	0.000176666
CAALFM_C102180WA	GAL7	Putative galactose-1-phoshphate uridyl transferase	2192.61	1.52166	0.605645	1.83E-06
CAALFM_C503500WA	GAP6	Broad-specificity amino acid permease	3419.34	1.96431	0.974024	6.10E-54
CAALFM_C110290WA	GCA1	Extracellular/plasma membrane-associated glucoamylase	935.562	2.01595	1.01146	1.43E-42
CAALFM_C602500CA	GCV1	Putative T subunit of glycine decarboxylase	9073.92	0.6532	-0.614403	5.58E-39
CAALFM_C108400CA	GCV2	Glycine decarboxylase P subunit	21319	0.531229	-0.912595	2.17E-46
CAALFM_C207900WA	GDH2	Mitochondrial NAD-dependent glutamate dehydrogenase	16176.3	1.51	0.594553	4.33E-06
CAALFM_C501250WA	GPR1	Plasma membrane G-protein-coupled receptor of the cAMP-PKA pathway	1130.51	1.58822	0.667406	1.06E-19
CAALFM_C503790WA	GUK1	Putative guanylate kinase	998.857	0.555143	-0.849068	5.07E-33
CAALFM_C106610CA	HAK1	Putative potassium transporter	384.179	1.956	0.967906	0.000173826
CAALFM_C401390WA	HAP3	Predicted CCAAT-binding transcription factor that regulates respiration	117.59	1.7578	0.813771	5.84E-06
CAALFM_C300220WA	HGT19	Putative MFS glucose/myo-inositol transporter	330.071	2.33176	1.22142	4.47E-28
CAALFM_C102110CA	HGT2	Putative MFS glucose transporter	297.275	2.01441	1.01036	1.49E-07
CAALFM_C202610CA	HGT20	Putative glucose transporter of the major facilitator superfamily	336.528	0.536872	-0.897351	3.56E-05
CAALFM_C204810WA	HIS3	Imidazoleglycerol-phosphate dehydratase, enzyme of histidine biosynthesis	21.0844	0.471858	-1.08357	0.00694846
CAALFM_C201710WA	HSK3	Subunit of the Dam1 (DASH) complex, which acts in chromosome segregation by coupling kinetochores to spindle microtubules	548.57	1.65082	0.723179	5.72E-16
CAALFM_C204010CA	HSP21	Small heat shock protein	7283.31	1.85794	0.893702	5.31E-13
CAALFM_C101990WA	HSP30	Putative heat shock protein	54.5836	3.08941	1.62733	0.00855958
CAALFM_C102070WA	HSP31	Putative 30 kda heat shock protein	79.2731	1.77368	0.826746	0.00688898
CAALFM_C104500WA	ICL1	Isocitrate lyase	95.267	1.67842	0.7471	0.000105134
CAALFM_C300600WA	IFF11	Secreted protein required for normal cell wall structure and for virulence	336.623	0.396183	-1.33576	3.72E-23
CAALFM_C406550CA	IFF5	Putative GPI-anchored protein	2085.08	1.72268	0.784652	1.68E-41
CAALFM_C500710WA	IFF8	Putative GPI-anchored adhesin-like protein	86.4089	1.58248	0.662188	0.00474785
CAALFM_C114210CA	IML2	Protein of unknown function	7279.91	1.79553	0.844411	4.98E-56
CAALFM_CR10100CA	INO1	Inositol-1-phosphate synthase	289.103	0.186918	-2.41952	3.62E-83
CAALFM_C204940CA	ITR1	MFS inositol transporter	410.043	0.610262	-0.712499	2.19E-12
CAALFM_C203030WA	LIG4	DNA ligase	2172.61	1.8335	0.874601	1.60E-51
CAALFM_C601670WA	MAE1	Malic enzyme, mitochondrial	4334.72	0.590539	-0.759896	3.88E-10
CAALFM_CR10540CA	MCD1	Alpha-kleisin cohesin complex subunit	744.078	0.575486	-0.797147	4.05E-07
CAALFM_C302950CA	MET13	Putative methionine biosynthesis protein	2670.71	1.5275	0.611172	7.28E-30
CAALFM_C209150WA	MIT1	Mannosylinositol phosphorylceramide (MIPC) synthase catalytic subunit	4246.22	1.81153	0.857211	1.01E-53
CAALFM_C403430WA	MOH1	Ortholog of S. cerevisiae Moh1, essential for staionary phase growth	1756.44	1.83846	0.878495	3.15E-09
CAALFM_C207600CA	MSC7	S. cerevisiae ortholog Mcs7 has a role in reciprocal meiotic recombination	8422.01	1.82512	0.867992	4.62E-78
CAALFM_C113170CA	MSH6	Protein similar to S. cerevisiae Msh6p, which is involved in mismatch repair	2070.1	0.66606	-0.586277	1.74E-19
CAALFM_C604610CA	NAG3	Putative MFS transporter	272.067	0.633033	-0.659647	2.35E-06
CAALFM_C301300CA	NCE103	Carbonic anhydrase	374.661	0.592911	-0.754113	2.31E-06
CAALFM_C204550CA	NDH51	Nicotinamide adenine dinucleotide dehydrogenase complex I subunit of the mitochondrial electron transport chain	2418.12	0.666254	-0.585855	2.90E-20
CAALFM_C704230WA	NRG1	Transcription factor/repressor	9732.39	1.77406	0.827058	2.65E-10
CAALFM_C100840CA	NRM1	Transcriptional regulator of cell cycle gene expression	1128.32	0.604196	-0.72691	1.82E-24
CAALFM_C701560CA	NUP	Nucleoside permease	1199.32	0.489075	-1.03187	2.37E-51
CAALFM_C306220CA	OAC1	Putative mitochondrial inner membrane transporter	30.1803	0.451145	-1.14834	0.000747183
CAALFM_CR02490WA	OPT4	Oligopeptide transporter	880.283	1.95265	0.965436	1.22E-13
CAALFM_C113670WA	OSM2	Putative mitochondrial fumarate reductase	1169.44	0.588874	-0.763969	1.02E-08
CAALFM_C108570CA	PCL2	Cyclin homolog	365.085	0.565818	-0.821591	4.16E-13
CAALFM_C202680WA	PDR17	Fungal-specific protein (no human or murine homolog)	637.986	0.651141	-0.618958	1.05E-07
CAALFM_C400450CA	PGA10	GPI anchored membrane protein	15631.8	2.44821	1.29172	5.37E-66
CAALFM_C406300CA	PGA42	Putative GPI-anchored adhesin-like protein	22.5036	1.9368	0.953677	0.0244673
CAALFM_C109080CA	PGA6	GPI-anchored cell wall adhesin-like protein	4944.25	0.505249	-0.984935	3.56E-49
CAALFM_C400120WA	PGA7	GPI-linked hyphal surface antigen	5470.66	2.40529	1.26621	1.71E-144
CAALFM_C602000WA	PLB2	Putative phospholipase B	209.435	1.70417	0.769067	5.53E-09
CAALFM_C406980WA	PRA1	Cell surface protein that sequesters zinc from host tissue	24.3883	1.84169	0.881034	0.0217917
CAALFM_C406490CA	PRI2	Putative DNA primase	385.189	0.475995	-1.07098	2.27E-26
CAALFM_CR10340WA	PTP3	Putative protein tyrosine phosphatase	10306.3	1.61135	0.688267	6.81E-48
CAALFM_C502600WA	PUT1	Putative proline oxidase	950.168	0.453308	-1.14144	1.09E-52
CAALFM_C504880CA	PUT2	Putative delta-1-pyrroline-5-carboxylate dehydrogenase	1492	0.528386	-0.920337	1.49E-48
CAALFM_C503350WA	QCR2	Ubiquinol-cytochrome-c reductase	3471.13	0.639596	-0.644768	9.31E-16
CAALFM_C304480CA	RAS2	Protein similar to S. cerevisiae Ras2	208.397	1.6249	0.700353	1.48E-07
CAALFM_C400130WA	RBT5	GPI-linked cell wall protein	29816.7	2.19257	1.13262	3.90E-86
CAALFM_C107330WA	RME1	Zinc finger protein	143.654	1.68867	0.755884	0.000177359
CAALFM_C504400WA	RNY11	Ortholog(s) have endoribonuclease activity, role in RNA catabolic process, apoptotic process, cell morphogenesis and cytosol, extracellular region, fungal-type vacuole, vacuole localization	33.2929	0.602186	-0.73172	0.0337036
CAALFM_C104330WA	RPN4	C2H2 transcription factor	2597.14	1.56626	0.647326	5.20E-32
CAALFM_C603030WA	SAP5	Biofilm-specific aspartyl protease	209.63	1.66843	0.738491	0.000762328
CAALFM_C303870CA	SAP9	Secreted aspartyl protease	6120.19	1.6206	0.696532	2.07E-47
CAALFM_CR05180CA	SDH2	Succinate dehydrogenase, Fe-S subunit	2642.03	0.651676	-0.617773	2.72E-29
CAALFM_C501400WA	SEF2	Zn(II)2Cys6 transcription factor, required for normal resistance to copper	613.413	0.647675	-0.626659	3.87E-12
CAALFM_CR06660WA	SEO1	Protein with similarity to permeases	530.361	0.606382	-0.721701	2.05E-15
CAALFM_C114140CA	SET3	NAD-dependent histone deacetylase	11294.3	2.87288	1.5225	2.25E-237
CAALFM_C208050CA	SIT1	Transporter of ferrichrome siderophores, not ferrioxamine B	807.251	1.54964	0.631931	3.42E-16
CAALFM_C103770WA	SKO1	bZIP transcription factor involved in cell wall damage response	586.142	0.582903	-0.778672	8.88E-20
CAALFM_C501570CA	SPO1	Protein similar to phospholipase B	61.7631	1.7084	0.772649	0.00178528
CAALFM_C201980CA	SRD1	Sur7 family protein with PalI-like domains	904.388	0.627959	-0.671258	1.88E-19
CAALFM_CR09170CA	SSU1	Protein similar to S. cerevisiae Ssu1 sulfite transport protein	1207.78	1.50506	0.589817	1.07E-11
CAALFM_C200250WA	STF2	Protein involved in ATP biosynthesis	14441.5	1.56252	0.643874	1.05E-20
CAALFM_C203220CA	STP4	C2H2 transcription factor	5068.57	1.85884	0.894401	3.14E-72
CAALFM_C202860WA	SUR2	Putative ceramide hydroxylase	20791.9	1.50641	0.591112	1.80E-15
CAALFM_C503130WA	SUT1	Zn2Cys6 transcription factor involved in sterol uptake	331.541	0.413503	-1.27403	2.27E-31
CAALFM_C100400WA	SVF1	Putative survival factor	4244.72	1.58038	0.660271	5.15E-40
CAALFM_C104760CA	SYG1	Ortholog(s) have role in signal transduction and plasma membrane localization	1254.42	0.654589	-0.611339	3.28E-20
CAALFM_C209350WA	TAZ1	Putative lyso-phosphatidylcholine acyltransferase, required for normal phospholipid content of mitochondrial membranes	118.198	0.666434	-0.585465	0.000968154
CAALFM_C503270WA	TEF4	Putative translation elongation factor	51.6634	3.13373	1.64788	1.71E-09
CAALFM_C106180WA	TLO34	Non-telomeric member of a family of telomere-proximal genes of unknown function	70.2188	1.7185	0.781152	0.000629991
CAALFM_C503060CA	TNA1	Putative nicotinic acid transporter	20.8328	3.43659	1.78098	1.82E-05
CAALFM_C306330WA	TSA1B	Putative peroxidase; orf19.7398.1 is contig-truncated fragment of gene identical to TSA1; Tsa1p and Tsa1Bp role under oxidative/reductive stress, hyphal cell wall formation; in hyphal nucleus, cell wall; yeast-form nucleus, cytoplasm	700.564	1.93028	0.948812	0.0211504
CAALFM_C202850WA	UGA6	Putative GABA-specific permease	140.809	1.56952	0.650324	0.000423477
CAALFM_C107700CA	VRG4	GDP-mannose transporter	2761.33	0.654111	-0.612392	1.53E-29
CAALFM_C102990CA	XOG1	Exo-1,3-beta-glucanase	1577.54	1.5033	0.588135	2.32E-10
CAALFM_C107200WA	YMC1	Putative inner mitochondrial membrane transporter	919.591	0.613121	-0.705757	2.76E-22
CAALFM_C205690CA	YTH1	Putative mRNA cleavage and polyadenylation specificity factor	3765.15	1.60809	0.685351	4.79E-14
CAALFM_CR06550CA	-	-	429.199	1.56227	0.643642	2.31E-11

## Sheet: PEX8OE-FLU vs PEX8OE-DEGs
Gene ID	Gene Name	Description	baseMean	foldChange(WT-FLU/WT)	log2 FoldChange	pval
CAALFM_CR03300CA	CR_03300C_A	Ortholog(s) have aldehyde dehydrogenase (NAD+) activity, role in response to furfural and intracellular anatomical structure localization	2.82893	8.07977	3.01431	0.0335781
CAALFM_C404040WA	C4_04040W_A	Ortholog of <i>C. dubliniensis CD36</i> : Cd36_43820 and <i>Candida albicans WO-1</i> : CAWG_03393	5.1386	6.99519	2.80636	0.00359271
CAALFM_CR01830CA	PTR2	Oligopeptide transporter involved in uptake of di-/tripeptides	6.91168	4.12477	2.04431	0.00716467
CAALFM_C208150WA	C2_08150W_A	Ortholog of <i>C. dubliniensis CD36</i> : Cd36_22330, <i>C. parapsilosis CDC317</i> : CPAR2_805720, <i>Candida tropicalis MYA-3404</i> : CTRG_01814 and <i>Candida albicans WO-1</i> : CAWG_05906	9.23518	4.0122	2.00439	0.0055627
CAALFM_C405200CA	C4_05200C_A	Ortholog of <i>C. dubliniensis CD36</i> : Cd36_44860, <i>Candida tropicalis NEW ASSEMBLY</i> : CTRG1_04054, <i>Candida tropicalis MYA-3404</i> : CTRG_04054 and <i>Candida albicans WO-1</i> : CAWG_03295	4.81908	3.78989	1.92216	0.0355127
CAALFM_C503060CA	TNA1	Putative nicotinic acid transporter	54.1952	3.51836	1.8149	2.19E-12
CAALFM_CR09390CA	CR_09390C_A	Predicted membrane transporter	6.54828	3.31283	1.72806	0.0237559
CAALFM_C400110CA	FRP1	Ferric reductase	1006.78	2.89964	1.53587	1.20E-46
CAALFM_C105830WA	C1_05830W_A	Ortholog(s) have trans-aconitate 3-methyltransferase activity and cytosol localization	31.5623	2.8057	1.48836	5.57E-06
CAALFM_C209400CA	ERG24	C-14 sterol reductase, has a role in ergosterol biosynthesis	5567.38	2.73144	1.44966	1.66E-179
CAALFM_C100810WA	C1_00810W_A	Ortholog(s) have N-acetylglucosaminyldiphosphodolichol N-acetylglucosaminyltransferase activity and role in dolichol-linked oligosaccharide biosynthetic process	926.079	2.67444	1.41923	1.05E-81
CAALFM_C302150CA	ERG6	Delta(24)-sterol C-methyltransferase, converts zymosterol to fecosterol, ergosterol biosynthesis	9044.06	2.66696	1.4152	7.96E-188
CAALFM_CR10210WA	PGA12	Putative GPI-anchored protein	17.5347	2.41212	1.2703	0.00443983
CAALFM_C403170WA	C4_03170W_A	Ortholog(s) have SUMO transferase activity, role in DNA repair and Smc5-Smc6 complex localization	987.306	2.41057	1.26937	5.70E-69
CAALFM_C110750CA	C1_10750C_A	Putative vacuolar H+ ATPase subunit e of the V-ATPase V0 subcomplex	884.204	2.36758	1.24341	3.50E-12
CAALFM_C306220CA	OAC1	Putative mitochondrial inner membrane transporter	76.897	2.35963	1.23856	1.52E-05
CAALFM_C104770CA	ERG3	C-5 sterol desaturase	14830.1	2.33485	1.22333	3.44E-151
CAALFM_C500660CA	ERG11	Lanosterol 14-alpha-demethylase	49053.5	2.3339	1.22274	7.16E-135
CAALFM_CR02370WA	ERG25	Putative C-4 methyl sterol oxidase	1830.92	2.33237	1.2218	6.54E-87
CAALFM_C100800CA	ERG2	C-8 sterol isomerase	1882.74	2.32249	1.21567	2.38E-90
CAALFM_C300760WA	ERG4	Protein similar to sterol C-24 reductase	6083.3	2.29601	1.19913	2.19E-127
CAALFM_C503270WA	TEF4	Putative translation elongation factor	29.6778	2.28379	1.19143	0.000397682
CAALFM_C303460CA	C3_03460C_A	Protein of unknown function	12.8271	2.23753	1.16191	0.027503
CAALFM_C702840CA	ERG5	Putative C-22 sterol desaturase	13981.2	2.18715	1.12905	1.16E-102
CAALFM_C702280WA	C7_02280W_A	Ortholog of <i>C. parapsilosis CDC317</i> : CPAR2_808370, <i>C. dubliniensis CD36</i> : Cd36_72070, <i>Candida metapsilosis</i> : CMET_5895 and <i>Candida orthopsilosis Co 90-125</i> : CORT_0C00800	39.953	2.17798	1.12299	0.00894328
CAALFM_C108590CA	ERG1	Squalene epoxidase, epoxidation of squalene to 2,3(S)-oxidosqualene	63734.5	2.17398	1.12034	9.24E-138
CAALFM_CR06650CA	CR_06650C_A	Protein of unknown function	483.463	2.15421	1.10716	3.62E-33
CAALFM_C505200CA	C5_05200C_A	Putative protein of unknown function	8493.63	2.12414	1.08688	1.95E-112
CAALFM_C400450CA	PGA10	GPI anchored membrane protein	6987.51	2.11244	1.07891	1.35E-107
CAALFM_C602650CA	C6_02650C_A	Predicted membrane transporter, member of the anion:cation symporter (ACS) family, major facilitator superfamily (MFS)	734.849	2.07469	1.0529	1.51E-40
CAALFM_C406270CA	ERG26	C-3 sterol dehydrogenase, catalyzes the 2nd of 3 steps required to remove 2 C-4 methyl groups from an intermediate in ergosterol biosynthesis	8222.04	2.05233	1.03726	1.22E-102
CAALFM_C503520WA	C5_03520W_A	Predicted ORF from Assembly 19	14.2163	2.04767	1.03398	0.0315833
CAALFM_CR00300WA	CDA2	Putative chitin deacetylase	71.9014	2.04602	1.03282	1.57E-06
CAALFM_C407020CA	C4_07020C_A	Ortholog of <i>C. dubliniensis CD36</i> : Cd36_46490, <i>Pichia stipitis Pignal</i> : PICST_33598, <i>Candida tropicalis NEW ASSEMBLY</i> : CTRG1_03758 and <i>Spathaspora passalidarum NRRL Y-27907</i> : spas_CGOB_00037	14.3651	2.03159	1.02261	0.0311171
CAALFM_C114140CA	SET3	NAD-dependent histone deacetylase	2787.11	2.01225	1.00881	3.41E-44
CAALFM_C207600CA	MSC7	S. cerevisiae ortholog Mcs7 has a role in reciprocal meiotic recombination	4355	1.98931	0.992266	7.73E-82
CAALFM_C700870WA	C7_00870W_A	Putative guanine deaminase	16.0804	1.9756	0.982294	0.0255352
CAALFM_C504370CA	PGA37	Putative GPI-anchored protein	22.9204	1.9707	0.978706	0.0106096
CAALFM_C104580CA	C1_04580C_A	Ortholog of Rmd6 involved in S. cerevisiae sporulation	1116.65	1.96895	0.977424	5.64E-46
CAALFM_C405250WA	C4_05250W_A	Putative ubiquitin-protein ligase	74.3193	1.95874	0.969927	5.08E-06
CAALFM_C603090WA	C6_03090W_A	Ortholog of <i>C. dubliniensis CD36</i> : Cd36_63980, <i>Candida tenuis NRRL Y-1498</i> : CANTEDRAFT_115187, <i>Candida tropicalis NEW ASSEMBLY</i> : CTRG1_02719 and <i>Candida tropicalis MYA-3404</i> : CTRG_02719	99.7491	1.95635	0.968161	1.19E-07
CAALFM_C204310WA	ERG10	Acetyl-CoA acetyltransferase	15727.6	1.94151	0.957177	2.72E-95
CAALFM_C503500WA	GAP6	Broad-specificity amino acid permease	7343.79	1.92287	0.943258	2.23E-83
CAALFM_C208820CA	SPO11	DNA endonuclease	28.4932	1.9064	0.930853	0.00645416
CAALFM_C202850WA	UGA6	Putative GABA-specific permease	244.746	1.90426	0.929233	1.59E-14
CAALFM_C401530CA	ERG251	C-4 sterol methyl oxidase	26624.4	1.89392	0.921374	1.42E-91
CAALFM_C304440CA	C3_04440C_A	Ortholog of <i>S. cerevisiae</i> : YEL023C, <i>C. glabrata CBS138</i> : CAGL0I03168g, <i>C. dubliniensis CD36</i> : Cd36_84380, <i>C. auris B8441</i> : B9J08_005504 and <i>Candida tenuis NRRL Y-1498</i> : CANTEDRAFT_101635	23.594	1.89124	0.919335	0.0407197
CAALFM_C114020WA	C1_14020W_A	Putative Rho GDP dissociation inhibitor	17.7209	1.89086	0.919044	0.0387708
CAALFM_CR06870CA	CR_06870C_A	Protein similar to ferric reductase Fre10p	42.5429	1.87487	0.906791	0.0010348
CAALFM_C603500CA	SAP4	Secreted aspartyl proteinase	42.3851	1.86911	0.902355	0.001178
CAALFM_C501260WA	C5_01260W_A	Ortholog of <i>C. dubliniensis CD36</i> : Cd36_51070, <i>C. parapsilosis CDC317</i> : CPAR2_302610, <i>Candida tropicalis MYA-3404</i> : CTRG_05379, <i>Candida albicans WO-1</i> : CAWG_04514 and <i>Candida metapsilosis</i> : CMET_1253	25.6914	1.84318	0.882197	0.0130041
CAALFM_C104470CA	C1_04470C_A	Protein of unknown function	366.275	1.82387	0.867002	6.34E-15
CAALFM_C406620CA	C4_06620C_A	Protein of unknown function	116.187	1.82179	0.865359	4.33E-07
CAALFM_CR06100CA	CR_06100C_A	Ortholog of <i>C. dubliniensis CD36</i> : Cd36_31580, <i>C. parapsilosis CDC317</i> : CPAR2_205000, <i>Debaryomyces hansenii CBS767</i> : DEHA2G10846g and <i>Pichia stipitis Pignal</i> : PICST_32988	41.7679	1.81482	0.859825	0.00195934
CAALFM_C400120WA	PGA7	GPI-linked hyphal surface antigen	736.948	1.81398	0.859161	1.73E-08
CAALFM_C701170CA	C7_01170C_A	Putative oxidoreductase	115.947	1.80695	0.853555	0.000341254
CAALFM_C304000CA	CTN3	Peroxisomal carnitine acetyl transferase	97.8007	1.80664	0.853305	4.85E-06
CAALFM_C702070WA	GRX1	Putative glutaredoxin	27.9379	1.79579	0.84462	0.0132251
CAALFM_C202460WA	ERG7	2,3-epoxysqualene-lanosterol cyclase (lanosterol synthase), conversion of 2,3-oxidosqualene to lanosterol in sterol biosynthesis	6556.49	1.78964	0.839672	9.45E-66
CAALFM_C702880CA	LIP9	Secreted lipase, member of a lipase gene family whose members are expressed differentially in response to carbon source and during infection	25.7908	1.78164	0.833206	0.021167
CAALFM_C302680CA	SLD1	Sphingolipid delta-8 desaturase	6783.68	1.77835	0.830538	8.31E-65
CAALFM_C304730CA	C3_04730C_A	Protein of unknown function	67.9412	1.77022	0.823927	0.000156304
CAALFM_CR09160CA	ERG13	3-hydroxy-3-methylglutaryl coenzyme A synthase	21202.8	1.76976	0.823556	1.12E-72
CAALFM_C109150WA	AOX2	Alternative oxidase	3037.23	1.76804	0.822151	6.54E-35
CAALFM_C202750CA	C2_02750C_A	Ortholog of <i>C. dubliniensis CD36</i> : Cd36_17620, <i>C. parapsilosis CDC317</i> : CPAR2_212260, <i>Candida tropicalis MYA-3404</i> : CTRG_01348, <i>Candida albicans WO-1</i> : CAWG_04043 and <i>Candida metapsilosis</i> : CMET_2351	54.0906	1.76781	0.821964	0.000932535
CAALFM_CR01140CA	ERG27	3-Keto sterol reductase of ergosterol biosynthesis	2187.9	1.76492	0.819606	1.10E-45
CAALFM_CR08880CA	CR_08880C_A	Protein of unknown function	65.4786	1.75221	0.809173	0.00399894
CAALFM_C209220WA	DDR48	Immunogenic stress-associated protein	5847.82	1.74627	0.804278	1.09E-30
CAALFM_CR07540CA	CR_07540C_A	Protein of unknown function	25.222	1.73738	0.796914	0.0273
CAALFM_C405440CA	C4_05440C_A	Protein of unknown function	780.815	1.73378	0.79392	3.80E-14
CAALFM_C302910WA	-	-	30.2236	1.73349	0.793676	0.0175784
CAALFM_C400860CA	C4_00860C_A	Protein of unknown function	749.55	1.73311	0.793362	8.26E-23
CAALFM_C602100WA	C6_02100W_A	Secreted potein	2522.16	1.72586	0.787313	9.58E-39
CAALFM_C208610WA	ERG9	Putative farnesyl-diphosphate farnesyl transferase (squalene synthase)	11541.2	1.70829	0.772554	1.57E-60
CAALFM_C203020CA	C2_03020C_A	Ortholog of <i>S. cerevisiae</i> : TPH3, <i>C. dubliniensis CD36</i> : Cd36_17790, <i>C. parapsilosis CDC317</i> : CPAR2_212150, <i>C. auris B8441</i> : B9J08_004964 and <i>Candida tenuis NRRL Y-1498</i> : CANTEDRAFT_128815	3588.4	1.70282	0.767927	1.19E-45
CAALFM_C403500CA	C4_03500C_A	Protein of unknown function	362.619	1.7025	0.767657	4.44E-14
CAALFM_C107220WA	C1_07220W_A	Protein of unknown function	657.261	1.69582	0.76198	0.000705381
CAALFM_C403160CA	C4_03160C_A	Protein of unknown function	156.99	1.6928	0.759414	2.30E-07
CAALFM_C406550CA	IFF5	Putative GPI-anchored protein	1656.68	1.69139	0.758206	7.29E-35
CAALFM_C600810CA	C6_00810C_A	Protein of unknown function	66.901	1.69081	0.757715	0.000612693
CAALFM_CR07140CA	CR_07140C_A	Protein of unknown function	204.435	1.68815	0.75544	1.12E-08
CAALFM_C203220CA	STP4	C2H2 transcription factor	1175.05	1.68635	0.7539	0.024764
CAALFM_CR02300CA	CR_02300C_A	Protein with a Vps9 vacuolar protein sorting protein domain	1962.76	1.68521	0.75293	6.08E-37
CAALFM_C200240CA	SOD6	Copper-containing superoxide dismutase	390.011	1.67998	0.74844	5.06E-14
CAALFM_C403180WA	NCP1	NADPH-cytochrome P450 reductase, acts with Erg11p in sterol 14 alpha-demethylation in ergosterol biosynthesis	13447.4	1.67054	0.740311	6.35E-57
CAALFM_C504930CA	MAL31	Putative high-affinity maltose transporter	53.2085	1.66817	0.738263	0.00358245
CAALFM_C210150WA	C2_10150W_A	Secreted protein	81.8829	1.66094	0.732002	0.000249364
CAALFM_C114180WA	C1_14180W_A	Ortholog of <i>C. dubliniensis CD36</i> : Cd36_13150, <i>C. parapsilosis CDC317</i> : CPAR2_700610, <i>C. auris B8441</i> : B9J08_003318 and <i>Candida tenuis NRRL Y-1498</i> : CANTEDRAFT_135418	1024.38	1.65983	0.731036	1.55E-19
CAALFM_C504980WA	C5_04980W_A	Putative adhesin-like protein	96.4991	1.65848	0.729863	0.047245
CAALFM_C701670WA	C7_01670W_A	Protein with a predicted fatty acid amide hydrolase I domain	348.969	1.65006	0.722516	3.14E-12
CAALFM_C106180WA	TLO34	Non-telomeric member of a family of telomere-proximal genes of unknown function	152.013	1.64288	0.716226	1.74E-06
CAALFM_C108460CA	UPC2	Zn2-Cys6 transcript factor	9661.3	1.63159	0.70628	1.57E-49
CAALFM_C206610CA	C2_06610C_A	Protein of unknown function	670.468	1.6208	0.69671	4.62E-09
CAALFM_C402220CA	ZCF25	Putative Zn(II)2Cys6 transcription factor	60.7915	1.61967	0.695696	0.00299552
CAALFM_C701680CA	C7_01680C_A	Protein of unknown function	319.372	1.618	0.694208	9.95E-11
CAALFM_C401170CA	BMT9	Beta-mannosyltransferase, 9-gene family that includes characterized genes BMT1, BMT2, BMT3, and BMT4 with roles in beta-1,2-mannosylation of cell wall phosphopeptidomannan	199.065	1.61651	0.692881	1.88E-07
CAALFM_C111340WA	PRM1	Putative membrane protein with a predicted role in membrane fusion during mating	130.524	1.6143	0.69091	2.22E-05
CAALFM_C600730WA	C6_00730W_A	Ortholog of <i>C. dubliniensis CD36</i> : Cd36_60640, <i>C. parapsilosis CDC317</i> : CPAR2_602930, <i>C. auris B8441</i> : B9J08_001862, <i>Candida tenuis NRRL Y-1498</i> : CANTEDRAFT_115038 and <i>Pichia stipitis Pignal</i> : PICST_31932	34.3274	1.61308	0.689822	0.028699
CAALFM_CR00830WA	CR_00830W_A	Ortholog(s) have chaperone binding activity, role in box C/D snoRNP assembly, protein folding and R2TP complex localization	27.5647	1.61248	0.689281	0.0436798
CAALFM_C400990WA	C4_00990W_A	NRAMP metal ion transporter domain-containing protein	180.409	1.60624	0.683687	9.69E-07
CAALFM_C603280WA	C6_03280W_A	Ortholog of <i>C. dubliniensis CD36</i> : Cd36_63740, <i>C. parapsilosis CDC317</i> : CPAR2_503850, <i>Pichia stipitis Pignal</i> : PICST_32045 and <i>Candida guilliermondii ATCC 6260</i> : PGUG_00070	42.9858	1.60624	0.683685	0.0145981
CAALFM_C207620WA	C2_07620W_A	Has domain(s) with predicted Rho guanyl-nucleotide exchange factor activity, role in regulation of Rho protein signal transduction and intracellular anatomical structure localization	47.9221	1.60082	0.678815	0.00860875
CAALFM_C107330WA	RME1	Zinc finger protein	1056.47	1.59418	0.672814	1.03E-06
CAALFM_C114390WA	RPC10	Putative RNA polymerase subunit ABC10-alpha of RNA polymerase complexes I, II, and III	130.497	1.58975	0.6688	2.55E-05
CAALFM_C102360CA	PGA5	Putative GPI-anchored beta-1,3-glucanosyltransferase with similarity to the A. fumigatus GEL family	31.5191	1.5838	0.663387	0.0339632
CAALFM_C401860CA	C4_01860C_A	Possible Golgi membrane protein	504.364	1.58222	0.661951	3.43E-12
CAALFM_C302790WA	C3_02790W_A	Ortholog of <i>C. dubliniensis CD36</i> : Cd36_82780, <i>C. parapsilosis CDC317</i> : CPAR2_102150, <i>Pichia stipitis Pignal</i> : psti_CGOB_00155 and <i>Candida tropicalis MYA-3404</i> : CTRG_02557	128.644	1.57449	0.654885	7.04E-05
CAALFM_CR06550CA	-	-	995.88	1.57108	0.651756	2.48E-20
CAALFM_C204010CA	HSP21	Small heat shock protein	4410.11	1.56945	0.650261	1.06E-07
CAALFM_CR04250WA	RON1	Protein with a DNA-binding domain, similar to S. cerevisiae meiosis-specific transcription factor Ndt80p	39.2965	1.56569	0.646799	0.0218056
CAALFM_CR04220CA	CR_04220C_A	Protein of unknown function	690.014	1.56448	0.645688	5.26E-16
CAALFM_C207580WA	C2_07580W_A	Putative malate permease	238.047	1.55799	0.639687	1.72E-07
CAALFM_C200750WA	C2_00750W_A	Plasma membrane-associated protein	260.871	1.55685	0.638632	5.32E-08
CAALFM_C206930CA	C2_06930C_A	Ortholog of <i>C. dubliniensis CD36</i> : Cd36_21220, <i>C. parapsilosis CDC317</i> : CPAR2_406700, <i>Candida tenuis NRRL Y-1498</i> : CANTEDRAFT_127772 and <i>Candida tropicalis MYA-3404</i> : CTRG_01766	176.564	1.55618	0.638009	5.17E-06
CAALFM_C701230CA	C7_01230C_A	Ortholog of <i>S. cerevisiae</i> : YNL011C, <i>C. glabrata CBS138</i> : CAGL0H03619g, <i>C. dubliniensis CD36</i> : Cd36_71090, <i>C. parapsilosis CDC317</i> : CPAR2_300420 and <i>C. auris B8441</i> : B9J08_005457	4417.07	1.55365	0.635661	1.54E-22
CAALFM_C106620CA	C1_06620C_A	Ortholog of <i>C. dubliniensis CD36</i> : Cd36_06210, <i>Candida tropicalis NEW ASSEMBLY</i> : CTRG1_04227, <i>Candida tropicalis MYA-3404</i> : CTRG_04227 and <i>Candida albicans WO-1</i> : CAWG_00750	62.276	1.55299	0.635051	0.0216722
CAALFM_C403460CA	C4_03460C_A	Putative protein of unknown function	131.993	1.55245	0.634547	8.15E-05
CAALFM_CR00620CA	ARG1	Argininosuccinate synthase	542.301	1.5473	0.629752	3.02E-13
CAALFM_CR08310CA	CR_08310C_A	S. pombe ortholog SPBC460.04c is a predicted sulfonate/alpha-ketoglutare dioxygenase	46.8029	1.53896	0.621956	0.032861
CAALFM_CR02020CA	OPT1	Oligopeptide transporter	736.266	1.53758	0.62066	2.23E-12
CAALFM_CR03870WA	CR_03870W_A	Putative protein of unknown function	2079.03	1.53733	0.620428	7.77E-27
CAALFM_CR03120WA	CR_03120W_A	Ortholog of S. cerevisiae Mpm1	4988.6	1.5364	0.619553	1.94E-34
CAALFM_C404360WA	C4_04360W_A	Putative cytochrome P450	74.1792	1.53307	0.616426	0.00733211
CAALFM_C204090WA	C2_04090W_A	Ortholog of <i>C. dubliniensis CD36</i> : Cd36_18730, <i>C. parapsilosis CDC317</i> : CPAR2_212510, <i>C. auris B8441</i> : B9J08_004481 and <i>Candida tenuis NRRL Y-1498</i> : CANTEDRAFT_135843	34.6566	1.53264	0.616022	0.0487821
CAALFM_C602420WA	C6_02420W_A	Putative phosphatidyl glycerol phospholipase C	2180.83	1.53229	0.615685	9.87E-27
CAALFM_C201090CA	ERG28	Ortholog(s) have protein-macromolecule adaptor activity, role in demethylation, ergosterol biosynthetic process and endoplasmic reticulum membrane localization	3090.92	1.53057	0.614068	2.01E-30
CAALFM_C504940WA	C5_04940W_A	Maltase	266.842	1.52287	0.606796	1.43E-07
CAALFM_C109400CA	FTH1	Protein similar to S. cerevisiae Fth1p, a high affinity iron transporter for intravacuolar stores of iron	418.176	1.52173	0.605717	2.36E-10
CAALFM_C503430WA	C5_03430W_A	Protein of unknown function	57.5088	1.5158	0.600079	0.0213217
CAALFM_C104330WA	RPN4	C2H2 transcription factor	4304.75	1.515	0.599319	1.70E-20
CAALFM_C203030WA	LIG4	DNA ligase	2384.47	1.51434	0.598688	7.34E-26
CAALFM_C202060CA	FMO1	Putative oxidoreductase	48.0657	1.51156	0.596042	0.0237519
CAALFM_C204670WA	C2_04670W_A	Protein of unknown function	56.0259	1.50576	0.590494	0.0135908
CAALFM_C302140CA	C3_02140C_A	Has domain(s) with predicted catalytic activity and role in carbohydrate metabolic process	2048.48	1.50524	0.589998	2.63E-14
CAALFM_C600960WA	CAN1	Basic amino acid permease	1456.6	1.50107	0.585991	4.73E-07
CAALFM_C113820CA	C1_13820C_A	Protein of unknown function	199.88	0.666364	-0.585617	8.71E-06
CAALFM_C110650WA	APN2	Putative class II abasic (AP) endonuclease	503.842	0.666255	-0.585853	0.00196737
CAALFM_C109690WA	MLS1	Malate synthase	4703.54	0.662998	-0.592924	5.93E-27
CAALFM_C703270WA	C7_03270W_A	Putative adhesin-like protein	2382.84	0.662627	-0.593731	2.73E-11
CAALFM_C106250WA	C1_06250W_A	Protein of unknown function	155.326	0.660821	-0.597668	0.000185156
CAALFM_C107430WA	PHO100	Putative inducible acid phosphatase	157.12	0.660051	-0.59935	3.29E-05
CAALFM_C102100WA	C1_02100W_A	Has domain(s) with predicted ATP binding, microtubule binding, microtubule motor activity, role in microtubule-based movement and microtubule associated complex localization	212.448	0.659639	-0.60025	4.86E-06
CAALFM_C301830CA	MNT2	Alpha-1,2-mannosyl transferase	845.122	0.658015	-0.603807	5.35E-08
CAALFM_C206280CA	C2_06280C_A	Ortholog of <i>C. dubliniensis CD36</i> : Cd36_20670, <i>C. parapsilosis CDC317</i> : CPAR2_104720, <i>C. auris B8441</i> : B9J08_000085 and <i>Candida tenuis NRRL Y-1498</i> : CANTEDRAFT_103989	126.888	0.65556	-0.609201	0.000161918
CAALFM_C305280CA	C3_05280C_A	Predicted fatty acid acyl transferase-related protein domain	1010.98	0.65509	-0.610236	2.97E-17
CAALFM_C503210CA	C5_03210C_A	Protein of unknown function	181.757	0.655026	-0.610375	7.95E-06
CAALFM_C106270WA	C1_06270W_A	Predicted membrane protein	447.559	0.654803	-0.610867	7.12E-11
CAALFM_CR03850WA	HGT3	Putative glucose transporter of the major facilitator superfamily	165.533	0.653962	-0.612721	2.10E-05
CAALFM_C307470WA	EVP1	Putative plasma membrane protein	220.393	0.653129	-0.61456	8.21E-07
CAALFM_C402550CA	EMP70	Protein with a role in endosome-to-vacuole sorting	2084.55	0.651587	-0.61797	3.63E-26
CAALFM_C102470WA	C1_02470W_A	Ortholog of <i>C. dubliniensis CD36</i> : Cd36_02330, <i>C. parapsilosis CDC317</i> : CPAR2_106450, <i>Candida tropicalis MYA-3404</i> : CTRG_04653 and <i>Candida albicans WO-1</i> : CAWG_01134	167.005	0.651044	-0.619173	1.47E-05
CAALFM_C602490CA	C6_02490C_A	Protein of unknown function	666.778	0.650887	-0.619522	1.56E-14
CAALFM_C703910WA	OGG1	Mitochondrial glycosylase/lyase	138.759	0.647566	-0.6269	5.63E-05
CAALFM_C702920WA	C7_02920W_A	Has domain(s) with predicted carbon-nitrogen ligase activity, with glutamine as amido-N-donor, hydrolase activity	34.6076	0.647472	-0.627111	0.0390057
CAALFM_C108580CA	VCX1	Putative H+/Ca2+ antiporter	555.629	0.64743	-0.627204	3.94E-13
CAALFM_C103460CA	C1_03460C_A	Protein of unknown function	552.661	0.645083	-0.632443	2.78E-12
CAALFM_CR00390WA	MMS22	Putative adapter subunit of E3 ubiquitin ligase complex, acts with cullin subunit Rtt101p in response to DNA damage	386.017	0.641267	-0.641004	1.03E-10
CAALFM_C304610WA	MEA1	Protein similar to <i>A. nidulans</i> MesA, which is involved in localization of actin cables	328.258	0.641218	-0.641114	5.40E-05
CAALFM_C306880WA	C3_06880W_A	Protein of unknown function	194.888	0.639295	-0.645446	1.23E-06
CAALFM_C305730CA	LAC1	Ceramide synthase	765.74	0.63781	-0.648801	9.88E-10
CAALFM_CR07270CA	HGT16	Putative glucose transporter of the major facilitator superfamily	32.8184	0.636819	-0.651045	0.0435085
CAALFM_C107490CA	C1_07490C_A	Ortholog(s) have DNA-directed DNA polymerase activity, role in DNA replication initiation, telomere capping and alpha DNA polymerase:primase complex, nuclear envelope, nucleus localization	592.459	0.635276	-0.654546	6.09E-15
CAALFM_C503370CA	C5_03370C_A	Ortholog(s) have myosin II heavy chain binding activity, role in mitotic actomyosin contractile ring disassembly and cellular bud neck contractile ring, incipient cellular bud site, myosin II complex localization	163.24	0.634729	-0.655788	6.80E-06
CAALFM_CR03500WA	CIT1	Citrate synthase	2153.02	0.632416	-0.661054	0.00037317
CAALFM_CR00880WA	CR_00880W_A	Ortholog of <i>C. dubliniensis CD36</i> : Cd36_25930, <i>C. parapsilosis CDC317</i> : CPAR2_800910, <i>C. auris B8441</i> : B9J08_003483 and <i>Candida tenuis NRRL Y-1498</i> : CANTEDRAFT_132053	238.14	0.632368	-0.661164	5.50E-08
CAALFM_C302700WA	SMC3	Protein similar to S. cerevisiae Smc3p, which is an ATPase involved in sister chromatid cohesion	483.662	0.628967	-0.668944	3.32E-08
CAALFM_C107860WA	C1_07860W_A	Ortholog of <i>C. dubliniensis CD36</i> : Cd36_07380 and <i>Candida albicans WO-1</i> : CAWG_00634	58.9278	0.62735	-0.672657	0.00373537
CAALFM_C500630CA	EXO1	Putative exodeoxyribonuclease	1374	0.626312	-0.675046	1.15E-25
CAALFM_C701510WA	C7_01510W_A	Predicted membrane transporter	262.285	0.624413	-0.679427	4.31E-09
CAALFM_C305350CA	SMI1B	Putative cell wall assembly regulatory protein	278.606	0.623249	-0.682119	1.84E-09
CAALFM_CR03680CA	SMC1	Protein similar to chromosomal ATPases	668.058	0.621703	-0.685702	5.21E-11
CAALFM_C112550CA	CDC54	Putative pre-replication complex helicase subunit	827.085	0.621427	-0.686343	1.01E-19
CAALFM_C100910WA	TRI1	Has domain(s) with predicted DNA binding activity	224.772	0.619686	-0.69039	4.85E-08
CAALFM_C111400CA	GIN4	Autophosphorylated kinase	2275.19	0.618533	-0.693077	1.43E-06
CAALFM_C602200CA	C6_02200C_A	Protein of unknown function	122.98	0.618138	-0.693999	2.74E-05
CAALFM_C603050CA	C6_03050C_A	Protein of unknown function	123.09	0.617322	-0.695904	2.60E-05
CAALFM_C107700CA	VRG4	GDP-mannose transporter	2072.47	0.611507	-0.709558	1.24E-09
CAALFM_C303090WA	USO5	Kinesin-associated protein	276.075	0.611138	-0.710429	9.17E-10
CAALFM_C201400CA	ESC4	Protein similar to S. cerevisiae Esc4	534.426	0.608474	-0.716733	8.89E-15
CAALFM_C402020WA	CAT2	Major carnitine acetyl transferase	722.347	0.608409	-0.716888	5.86E-20
CAALFM_C110210CA	CLA4	Ste20p family Ser/Thr kinase required for wild-type filamentous growth, organ colonization and virulence in mouse systemic infection	921.34	0.602101	-0.731923	1.22E-11
CAALFM_C701560CA	NUP	Nucleoside permease	1274.21	0.601602	-0.733119	4.74E-11
CAALFM_C501680CA	CCN1	G1 cyclin	600.934	0.599414	-0.738376	8.66E-11
CAALFM_CR08960CA	MPS1	Monopolar spindle protein, putative spindle assembly checkpoint kinase	189.233	0.595524	-0.747769	3.79E-07
CAALFM_C700630CA	C7_00630C_A	Putative protein of unknown function	108.511	0.593797	-0.751959	1.70E-05
CAALFM_C107010WA	C1_07010W_A	Ortholog of <i>C. dubliniensis CD36</i> : Cd36_06550, <i>C. parapsilosis CDC317</i> : CPAR2_209030, <i>C. auris B8441</i> : B9J08_005439 and <i>Candida tenuis NRRL Y-1498</i> : CANTEDRAFT_111035	133.743	0.592994	-0.753911	2.00E-06
CAALFM_C108570CA	PCL2	Cyclin homolog	304.247	0.590281	-0.760527	2.52E-08
CAALFM_CR01010WA	TEN1	Protein involved in telomere maintenance	104.558	0.587481	-0.767385	2.13E-05
CAALFM_C701460CA	C7_01460C_A	Protein of unknown function	305.215	0.586158	-0.770639	3.14E-12
CAALFM_C502360CA	C5_02360C_A	Ortholog of <i>Candida albicans WO-1</i> : CAWG_04619	26.1712	0.579293	-0.787634	0.0303376
CAALFM_C304300CA	POL1	Putative DNA directed DNA polymerase alpha	1630.07	0.57805	-0.790733	1.29E-37
CAALFM_C106320WA	C1_06320W_A	Has domain(s) with predicted phosphatidylinositol binding activity and role in cell communication	241.77	0.576978	-0.793412	0.000106356
CAALFM_C702950CA	DBF4	Regulatory subunit of Cdc7p-Dbf4p protein kinase complex that acts as negative regulator of hyphal development	381.958	0.57385	-0.801254	1.78E-06
CAALFM_C109080CA	PGA6	GPI-anchored cell wall adhesin-like protein	2285.38	0.568164	-0.81562	2.27E-46
CAALFM_C113170CA	MSH6	Protein similar to S. cerevisiae Msh6p, which is involved in mismatch repair	1136.75	0.564655	-0.824559	8.31E-34
CAALFM_C603990CA	C6_03990C_A	Predicted ORF overlapping the Major Repeat Sequence on chromosome 6	83.3737	0.563695	-0.827013	3.04E-05
CAALFM_C111940CA	C1_11940C_A	Protein of unknown function	130.124	0.562695	-0.829575	2.77E-07
CAALFM_C304650WA	C3_04650W_A	Ortholog of <i>S. cerevisiae</i> : AIM6, <i>C. glabrata CBS138</i> : CAGL0C05533g, <i>C. dubliniensis CD36</i> : Cd36_84610, <i>C. parapsilosis CDC317</i> : CPAR2_404550 and <i>C. auris B8441</i> : B9J08_003753	159.568	0.55673	-0.844951	1.11E-08
CAALFM_C504130CA	CHT2	GPI-linked chitinase	5135.3	0.556261	-0.846166	1.19E-63
CAALFM_C108440CA	C1_08440C_A	Protein of unknown function	132.106	0.553826	-0.852494	1.24E-07
CAALFM_C109870WA	HCM1	Protein with forkhead domain	165.186	0.551754	-0.857903	3.05E-08
CAALFM_C111440CA	GIN1	Protein involved in regulation of DNA-damage-induced filamentous growth	813.518	0.543434	-0.879823	1.22E-13
CAALFM_C406490CA	PRI2	Putative DNA primase	205.359	0.542198	-0.883108	1.88E-11
CAALFM_C407080CA	C4_07080C_A	Protein with t-SNARE domains and a microtubule associated domain	342.916	0.539206	-0.891091	1.41E-17
CAALFM_C107810CA	C1_07810C_A	Has domain(s) with predicted protein heterodimerization activity	158.458	0.532677	-0.908666	7.57E-10
CAALFM_C114120CA	RBE1	Pry family cell wall protein	864.671	0.530328	-0.915042	2.18E-24
CAALFM_C602090CA	C6_02090C_A	S. cerevisiae ortholog Pxl1 localizes to sites of polarized growth and is required for selection and/or maintenance of polarized growth sites	252.788	0.518558	-0.947422	6.09E-05
CAALFM_C503310CA	PCL1	Cyclin homolog	139.247	0.517221	-0.951147	1.65E-09
CAALFM_C100840CA	NRM1	Transcriptional regulator of cell cycle gene expression	449.525	0.482533	-1.0513	1.59E-08
CAALFM_C303710WA	CCC1	Manganese transporter	863.177	0.444488	-1.16978	5.35E-55
CAALFM_C700970CA	YOX1	Putative homeodomain-containing transcription factor	389.869	0.408933	-1.29007	1.73E-10
CAALFM_C600940CA	C6_00940C_A	Ortholog of <i>S. cerevisiae</i> : PRM5, <i>C. dubliniensis CD36</i> : Cd36_60980, <i>C. parapsilosis CDC317</i> : CPAR2_603060, <i>C. auris B8441</i> : B9J08_003420 and <i>Candida tenuis NRRL Y-1498</i> : CANTEDRAFT_113703	114.971	0.369786	-1.43524	1.82E-16
CAALFM_CR10540CA	MCD1	Alpha-kleisin cohesin complex subunit	348.414	0.368944	-1.43853	1.46E-19
CAALFM_CR07840CA	CR_07840C_A	Protein of unknown function	264.895	0.299514	-1.7393	3.45E-06
CAALFM_C403570WA	HWP1	Hyphal cell wall protein	49.3445	0.266354	-1.90858	0.0009166

## Sheet: WT-FLU vs WT-GO enrichment
GO.ID	Category	Term	Up	Down	DEG	Total	Pvalue
GO:0008202	BP	steroid metabolic process	14	0	14	38	3.95614669384192e-11
GO:0008204	BP	ergosterol metabolic process	12	0	12	27	7.59581357513298e-11
GO:0044107	BP	cellular alcohol metabolic process	12	0	12	27	7.59581357513298e-11
GO:0016128	BP	phytosteroid metabolic process	12	0	12	28	1.28548191117353e-10
GO:1902652	BP	secondary alcohol metabolic process	12	0	12	28	1.28548191117353e-10
GO:0016125	BP	sterol metabolic process	13	0	13	35	1.82104680615311e-10
GO:0006696	BP	ergosterol biosynthetic process	11	0	11	25	5.60758801120029e-10
GO:0044108	BP	cellular alcohol biosynthetic process	11	0	11	25	5.60758801120029e-10
GO:0097384	BP	cellular lipid biosynthetic process	11	0	11	25	5.60758801120029e-10
GO:0016129	BP	phytosteroid biosynthetic process	11	0	11	26	9.39981976139558e-10
GO:1902653	BP	secondary alcohol biosynthetic process	11	0	11	26	9.39981976139558e-10
GO:0016126	BP	sterol biosynthetic process	11	0	11	29	3.80700557518329e-09
GO:0006694	BP	steroid biosynthetic process	11	0	11	30	5.81317813723551e-09
GO:0046165	BP	alcohol biosynthetic process	11	1	12	47	1.16829917962956e-07
GO:0071944	CC	cell periphery	40	16	56	704	2.28993534078074e-07
GO:0006629	BP	lipid metabolic process	26	3	29	270	2.45174037152273e-07
GO:0044255	BP	cellular lipid metabolic process	25	2	27	241	2.89570539709089e-07
GO:0044281	BP	small molecule metabolic process	27	20	47	601	5.10508293788023e-07
GO:1901617	BP	organic hydroxy compound biosynthetic process	11	1	12	56	9.23511373153285e-07
GO:0008610	BP	lipid biosynthetic process	18	2	20	154	1.1943421577088e-06
GO:0006066	BP	alcohol metabolic process	12	1	13	68	1.2806904424019e-06
GO:0016020	CC	membrane	68	32	100	1690	1.71712578067368e-06
GO:0044425	CC	membrane part	61	29	90	1477	3.06089734552667e-06
GO:0016491	MF	oxidoreductase activity	19	16	35	379	3.48368170076835e-06
GO:1901615	BP	organic hydroxy compound metabolic process	13	1	14	90	6.48000595825762e-06
GO:0031224	CC	intrinsic component of membrane	59	22	81	1306	8.17543148889485e-06
GO:0009065	BP	glutamine family amino acid catabolic process	2	3	5	10	1.74309898763692e-05
GO:0005886	CC	plasma membrane	31	10	41	518	1.91327865149524e-05
GO:0048037	MF	cofactor binding	9	15	24	242	4.94696306929128e-05
GO:0033499	BP	galactose catabolic process via UDP-galactose	3	0	3	3	5.67161199668418e-05
GO:0016021	CC	integral component of membrane	53	20	73	1208	9.08189077061217e-05
GO:0020037	MF	heme binding	5	3	8	37	0.000109011364337423
GO:0046906	MF	tetrapyrrole binding	5	3	8	37	0.000109011364337423
GO:0022857	MF	transmembrane transporter activity	17	11	28	333	0.000214316665608967
GO:0005576	CC	extracellular region	14	7	21	220	0.000234757715104713
GO:0005215	MF	transporter activity	17	12	29	356	0.000282765591043279
GO:0005618	CC	cell wall	12	6	18	177	0.000309288709847159
GO:0030312	CC	external encapsulating structure	12	6	18	177	0.000309288709847159
GO:0044282	BP	small molecule catabolic process	8	5	13	113	0.000346847219137451
GO:0019320	BP	hexose catabolic process	4	0	4	10	0.000376096829045335
GO:0016645	MF	oxidoreductase activity, acting on the CH-NH group of donors	1	4	5	17	0.000499046628981908
GO:0009064	BP	glutamine family amino acid metabolic process	4	3	7	38	0.000516618952203127
GO:1901678	BP	iron coordination entity transport	3	0	3	5	0.000535385452509296
GO:1901606	BP	alpha-amino acid catabolic process	2	5	7	40	0.000715211063791544
GO:0006644	BP	phospholipid metabolic process	10	2	12	108	0.000809252412509669
GO:0046503	BP	glycerolipid catabolic process	4	0	4	12	0.000834257282397545
GO:0051536	MF	iron-sulfur cluster binding	0	7	7	38	0.000837629376403238
GO:0051540	MF	metal cluster binding	0	7	7	38	0.000837629376403238
GO:0051539	MF	4 iron, 4 sulfur cluster binding	0	6	6	28	0.000862361242248846
GO:0006673	BP	inositol phosphoceramide metabolic process	3	0	3	6	0.00104042328563484
GO:0019388	BP	galactose catabolic process	3	0	3	6	0.00104042328563484
GO:0046365	BP	monosaccharide catabolic process	4	0	4	13	0.00116904511710039
GO:0046916	BP	cellular transition metal ion homeostasis	7	2	9	69	0.00118145206134289
GO:0055076	BP	transition metal ion homeostasis	7	2	9	70	0.00131179513727106
GO:0006675	BP	mannosyl-inositol phosphorylceramide metabolic process	2	0	2	2	0.00148580801355311
GO:0020028	BP	endocytic hemoglobin import	2	0	2	2	0.00148580801355311
GO:0051180	BP	vitamin transport	2	0	2	2	0.00148580801355311
GO:0052155	BP	modulation by symbiont of host cell-mediated immune response	2	0	2	2	0.00148580801355311
GO:0052294	BP	modulation by organism of cell-mediated immune response of other organism involved in symbiotic interaction	2	0	2	2	0.00148580801355311
GO:0051181	BP	cofactor transport	4	0	4	14	0.00158783505564079
GO:0070469	CC	respiratory chain	1	6	7	43	0.00168210792421511
GO:0004089	MF	carbonate dehydratase activity	1	1	2	2	0.00174691191055811
GO:0004375	MF	glycine dehydrogenase (decarboxylating) activity	0	2	2	2	0.00174691191055811
GO:0016642	MF	oxidoreductase activity, acting on the CH-NH2 group of donors, disulfide as acceptor	0	2	2	2	0.00174691191055811
GO:0006012	BP	galactose metabolic process	3	0	3	7	0.00176922950622139
GO:0006721	BP	terpenoid metabolic process	3	0	3	7	0.00176922950622139
GO:0009063	BP	cellular amino acid catabolic process	2	5	7	47	0.0019231240385568
GO:0009986	CC	cell surface	9	4	13	127	0.0020421885677983
GO:0015318	MF	inorganic molecular entity transmembrane transporter activity	13	5	18	206	0.00209307810687653
GO:0044283	BP	small molecule biosynthetic process	15	5	20	263	0.00239745240426145
GO:0006536	BP	glutamate metabolic process	1	2	3	8	0.00275082498792662
GO:0009395	BP	phospholipid catabolic process	3	0	3	8	0.00275082498792662
GO:0046475	BP	glycerophospholipid catabolic process	3	0	3	8	0.00275082498792662
GO:0009060	BP	aerobic respiration	1	6	7	50	0.00277205343749725
GO:0051704	BP	multi-organism process	26	4	30	471	0.00336242016605678
GO:0016054	BP	organic acid catabolic process	4	5	9	83	0.00432260730402015
GO:0046395	BP	carboxylic acid catabolic process	4	5	9	83	0.00432260730402015
GO:0010133	BP	proline catabolic process to glutamate	0	2	2	3	0.00434399180072566
GO:0019464	BP	glycine decarboxylation via glycine cleavage system	0	2	2	3	0.00434399180072566
GO:0009277	CC	fungal-type cell wall	9	5	14	157	0.00501097918276035
GO:0030983	MF	mismatched DNA binding	2	1	3	9	0.00503900360057202
GO:0004029	MF	aldehyde dehydrogenase (NAD) activity	1	1	2	3	0.00509606589550903
GO:0004311	MF	farnesyltranstransferase activity	2	0	2	3	0.00509606589550903
GO:0045333	BP	cellular respiration	1	7	8	70	0.00511399003459915
GO:0016620	MF	oxidoreductase activity, acting on the aldehyde or oxo group of donors, NAD or NADP as acceptor	2	2	4	18	0.00573922644282667
GO:0043169	MF	cation binding	19	18	37	592	0.00615452725588299
GO:0006720	BP	isoprenoid metabolic process	4	0	4	20	0.00641324874611205
GO:0016052	BP	carbohydrate catabolic process	6	1	7	58	0.00644777702942585
GO:0006875	BP	cellular metal ion homeostasis	7	2	9	89	0.00686532634708317
GO:0055114	BP	oxidation-reduction process	4	8	12	139	0.00687687554986082
GO:1901605	BP	alpha-amino acid metabolic process	5	7	12	139	0.00687687554986082
GO:0016638	MF	oxidoreductase activity, acting on the CH-NH2 group of donors	1	2	3	10	0.00697902302209907
GO:0016836	MF	hydro-lyase activity	2	3	5	30	0.00739558005868608
GO:0006525	BP	arginine metabolic process	2	1	3	11	0.00744001108253614
GO:0015075	MF	ion transmembrane transporter activity	13	5	18	232	0.00749224128549308
GO:0006562	BP	proline catabolic process	0	2	2	4	0.00846757150094642
GO:0009372	BP	quorum sensing	2	0	2	4	0.00846757150094642
GO:0015886	BP	heme transport	2	0	2	4	0.00846757150094642
GO:0051238	BP	sequestering of metal ion	1	1	2	4	0.00846757150094642
GO:0055065	BP	metal ion homeostasis	7	2	9	92	0.00850493793333986
GO:0046872	MF	metal ion binding	19	17	36	584	0.0086728438863961
GO:0042737	BP	drug catabolic process	1	4	5	34	0.00908604855868703
GO:0043648	BP	dicarboxylic acid metabolic process	1	4	5	34	0.00908604855868703
GO:0016646	MF	oxidoreductase activity, acting on the CH-NH group of donors, NAD or NADP as acceptor	1	2	3	11	0.00930407342049142
GO:0005658	CC	alpha DNA polymerase:primase complex	0	2	2	4	0.00967844828836146
GO:0006879	BP	cellular iron ion homeostasis	5	1	6	48	0.00969454704180361
GO:0044011	BP	single-species biofilm formation on inanimate substrate	9	1	10	111	0.00996781949010539
GO:0051703	BP	intraspecies interaction between organisms	9	1	10	111	0.00996781949010539
GO:0016903	MF	oxidoreductase activity, acting on the aldehyde or oxo group of donors	2	2	4	21	0.0101789678873432
GO:0055072	BP	iron ion homeostasis	5	1	6	49	0.010703706138822
GO:0016835	MF	carbon-oxygen lyase activity	2	3	5	33	0.0111344318053291
GO:0044010	BP	single-species biofilm formation	10	1	11	131	0.0116455902382785
GO:0051184	MF	cofactor transmembrane transporter activity	3	0	3	12	0.0120286170144838
GO:0051537	MF	2 iron, 2 sulfur cluster binding	0	3	3	12	0.0120286170144838
GO:0030246	MF	carbohydrate binding	4	0	4	22	0.0120428707765294
GO:0042710	BP	biofilm formation	10	1	11	133	0.0129632401820023
GO:0006591	BP	ornithine metabolic process	1	1	2	5	0.0137556955332378
GO:0009409	BP	response to cold	2	0	2	5	0.0137556955332378
GO:0016114	BP	terpenoid biosynthetic process	2	0	2	5	0.0137556955332378
GO:0070417	BP	cellular response to cold	2	0	2	5	0.0137556955332378
GO:0070887	BP	cellular response to chemical stimulus	20	7	27	457	0.0146890921600823
GO:0015980	BP	energy derivation by oxidation of organic compounds	1	7	8	84	0.014991860384552
GO:0008643	BP	carbohydrate transport	1	2	3	14	0.0150736012209928
GO:1901505	MF	carbohydrate derivative transmembrane transporter activity	1	2	3	13	0.0151632099645762
GO:0016742	MF	hydroxymethyl-, formyl- and related transferase activity	1	1	2	5	0.0160665802909701
GO:0090482	MF	vitamin transmembrane transporter activity	1	1	2	5	0.0160665802909701
GO:0030148	BP	sphingolipid biosynthetic process	4	0	4	26	0.0165362625505377
GO:0044764	BP	multi-organism cellular process	12	1	13	175	0.0167098217289365
GO:1901575	BP	organic substance catabolic process	19	8	27	462	0.0167955652713583
GO:0000272	BP	polysaccharide catabolic process	2	1	3	15	0.0183168243551843
GO:0006687	BP	glycosphingolipid metabolic process	3	0	3	15	0.0183168243551843
GO:0055082	BP	cellular chemical homeostasis	8	2	10	122	0.0185646310154632
GO:0031225	CC	anchored component of membrane	7	2	9	98	0.01919949439303
GO:0006546	BP	glycine catabolic process	0	2	2	6	0.0201133316570393
GO:0008645	BP	hexose transmembrane transport	1	1	2	6	0.0201133316570393
GO:0015749	BP	monosaccharide transmembrane transport	1	1	2	6	0.0201133316570393
GO:0030437	BP	ascospore formation	2	0	2	6	0.0201133316570393
GO:0034293	BP	sexual sporulation	2	0	2	6	0.0201133316570393
GO:0043935	BP	sexual sporulation resulting in formation of a cellular spore	2	0	2	6	0.0201133316570393
GO:0052552	BP	modulation by organism of immune response of other organism involved in symbiotic interaction	2	0	2	6	0.0201133316570393
GO:0052553	BP	modulation by symbiont of host immune response	2	0	2	6	0.0201133316570393
GO:0048878	BP	chemical homeostasis	8	3	11	142	0.0203429303563554
GO:0090609	BP	single-species submerged biofilm formation	9	1	10	125	0.021651870343599
GO:0005811	CC	lipid droplet	3	0	3	15	0.0219780189047751
GO:0030003	BP	cellular cation homeostasis	7	2	9	108	0.0227107287065729
GO:0000104	MF	succinate dehydrogenase activity	0	2	2	6	0.0234413248927719
GO:0005381	MF	iron ion transmembrane transporter activity	1	1	2	6	0.0234413248927719
GO:0005384	MF	manganese ion transmembrane transporter activity	1	1	2	6	0.0234413248927719
GO:0016679	MF	oxidoreductase activity, acting on diphenols and related substances as donors	1	1	2	6	0.0234413248927719
GO:0044242	BP	cellular lipid catabolic process	5	0	5	43	0.023819360218444
GO:0090605	BP	submerged biofilm formation	9	1	10	127	0.023908458083695
GO:0015295	MF	solute:proton symporter activity	2	2	4	27	0.0245744191971222
GO:0016042	BP	lipid catabolic process	6	0	6	59	0.0251783216362204
GO:0098771	BP	inorganic ion homeostasis	7	2	9	110	0.025262047877268
GO:0019637	BP	organophosphate metabolic process	12	7	19	307	0.0258589362830507
GO:0046688	BP	response to copper ion	1	2	3	17	0.0258741930070781
GO:0071280	BP	cellular response to copper ion	1	2	3	17	0.0258741930070781
GO:0055080	BP	cation homeostasis	7	2	9	111	0.0266115386173118
GO:0030026	BP	cellular manganese ion homeostasis	1	1	2	7	0.0274509725173665
GO:0046084	BP	adenine biosynthetic process	0	2	2	7	0.0274509725173665
GO:0055071	BP	manganese ion homeostasis	1	1	2	7	0.0274509725173665
GO:0005783	CC	endoplasmic reticulum	15	3	18	269	0.0278421041874222
GO:0006873	BP	cellular ion homeostasis	7	2	9	112	0.0280114340230857
GO:0009056	BP	catabolic process	19	10	29	527	0.0281165730095518
GO:0009405	BP	pathogenesis	17	3	20	332	0.0290355620544016
GO:0006665	BP	sphingolipid metabolic process	4	0	4	31	0.0299994686878108
GO:0019318	BP	hexose metabolic process	4	0	4	31	0.0299994686878108
GO:0016627	MF	oxidoreductase activity, acting on the CH-CH group of donors	2	2	4	29	0.0311825985300162
GO:0019725	BP	cellular homeostasis	9	2	11	152	0.0317733934047887
GO:0015267	MF	channel activity	3	0	3	17	0.031896996736756
GO:0022803	MF	passive transmembrane transporter activity	3	0	3	17	0.031896996736756
GO:0022838	MF	substrate-specific channel activity	3	0	3	17	0.031896996736756
GO:0006826	BP	iron ion transport	4	0	4	32	0.0332856869613898
GO:0015293	MF	symporter activity	2	2	4	30	0.0348421398332978
GO:0015294	MF	solute:cation symporter activity	2	2	4	30	0.0348421398332978
GO:0052564	BP	response to immune response of other organism involved in symbiotic interaction	3	0	3	19	0.03485773147094
GO:0052572	BP	response to host immune response	3	0	3	19	0.03485773147094
GO:0006122	BP	mitochondrial electron transport, ubiquinol to cytochrome c	0	2	2	8	0.0356843550271798
GO:0006560	BP	proline metabolic process	0	2	2	8	0.0356843550271798
GO:0046083	BP	adenine metabolic process	0	2	2	8	0.0356843550271798
GO:0050801	BP	ion homeostasis	7	2	9	117	0.0357963035808431
GO:0022904	BP	respiratory electron transport chain	0	4	4	33	0.0367742522219521
GO:0003824	MF	catalytic activity	61	38	99	2093	0.0367924700782493
GO:0046915	MF	transition metal ion transmembrane transporter activity	2	1	3	18	0.0371285507955419
GO:0002252	BP	immune effector process	1	0	1	1	0.0386711653257203
GO:0002526	BP	acute inflammatory response	1	0	1	1	0.0386711653257203
GO:0002673	BP	regulation of acute inflammatory response	1	0	1	1	0.0386711653257203
GO:0002683	BP	negative regulation of immune system process	1	0	1	1	0.0386711653257203
GO:0002697	BP	regulation of immune effector process	1	0	1	1	0.0386711653257203
GO:0002698	BP	negative regulation of immune effector process	1	0	1	1	0.0386711653257203
GO:0002920	BP	regulation of humoral immune response	1	0	1	1	0.0386711653257203
GO:0002921	BP	negative regulation of humoral immune response	1	0	1	1	0.0386711653257203
GO:0006021	BP	inositol biosynthetic process	0	1	1	1	0.0386711653257203
GO:0006290	BP	pyrimidine dimer repair	0	1	1	1	0.0386711653257203
GO:0006592	BP	ornithine biosynthetic process	1	0	1	1	0.0386711653257203
GO:0006706	BP	steroid catabolic process	1	0	1	1	0.0386711653257203
GO:0006722	BP	triterpenoid metabolic process	1	0	1	1	0.0386711653257203
GO:0006956	BP	complement activation	1	0	1	1	0.0386711653257203
GO:0007159	BP	leukocyte cell-cell adhesion	1	0	1	1	0.0386711653257203
GO:0010955	BP	negative regulation of protein processing	1	0	1	1	0.0386711653257203
GO:0015682	BP	ferric iron transport	1	0	1	1	0.0386711653257203
GO:0015687	BP	ferric-hydroxamate transport	1	0	1	1	0.0386711653257203
GO:0015688	BP	iron chelate transport	1	0	1	1	0.0386711653257203
GO:0015757	BP	galactose transmembrane transport	1	0	1	1	0.0386711653257203
GO:0015798	BP	myo-inositol transport	0	1	1	1	0.0386711653257203
GO:0015858	BP	nucleoside transport	0	1	1	1	0.0386711653257203
GO:0015887	BP	pantothenate transmembrane transport	1	0	1	1	0.0386711653257203
GO:0015891	BP	siderophore transport	1	0	1	1	0.0386711653257203
GO:0016104	BP	triterpenoid biosynthetic process	1	0	1	1	0.0386711653257203
GO:0016134	BP	saponin metabolic process	1	0	1	1	0.0386711653257203
GO:0016136	BP	saponin catabolic process	1	0	1	1	0.0386711653257203
GO:0016137	BP	glycoside metabolic process	1	0	1	1	0.0386711653257203
GO:0016139	BP	glycoside catabolic process	1	0	1	1	0.0386711653257203
GO:0019309	BP	mannose catabolic process	1	0	1	1	0.0386711653257203
GO:0019547	BP	arginine catabolic process to ornithine	0	1	1	1	0.0386711653257203
GO:0019551	BP	glutamate catabolic process to 2-oxoglutarate	1	0	1	1	0.0386711653257203
GO:0030449	BP	regulation of complement activation	1	0	1	1	0.0386711653257203
GO:0032875	BP	regulation of DNA endoreduplication	0	1	1	1	0.0386711653257203
GO:0032876	BP	negative regulation of DNA endoreduplication	0	1	1	1	0.0386711653257203
GO:0033385	BP	geranylgeranyl diphosphate metabolic process	1	0	1	1	0.0386711653257203
GO:0033386	BP	geranylgeranyl diphosphate biosynthetic process	1	0	1	1	0.0386711653257203
GO:0033566	BP	gamma-tubulin complex localization	0	1	1	1	0.0386711653257203
GO:0035461	BP	vitamin transmembrane transport	1	0	1	1	0.0386711653257203
GO:0042023	BP	DNA endoreduplication	0	1	1	1	0.0386711653257203
GO:0042783	BP	active evasion of host immune response	1	0	1	1	0.0386711653257203
GO:0042784	BP	active evasion of host immune response via regulation of host complement system	1	0	1	1	0.0386711653257203
GO:0042928	BP	ferrichrome transport	1	0	1	1	0.0386711653257203
GO:0043504	BP	mitochondrial DNA repair	1	0	1	1	0.0386711653257203
GO:0045916	BP	negative regulation of complement activation	1	0	1	1	0.0386711653257203
GO:0050777	BP	negative regulation of immune response	1	0	1	1	0.0386711653257203
GO:0050826	BP	response to freezing	1	0	1	1	0.0386711653257203
GO:0051810	BP	active evasion of immune response of other organism involved in symbiotic interaction	1	0	1	1	0.0386711653257203
GO:0051811	BP	active evasion of immune response of other organism via regulation of complement system of other organism involved in symbiotic interaction	1	0	1	1	0.0386711653257203
GO:0051999	BP	mannosyl-inositol phosphorylceramide biosynthetic process	1	0	1	1	0.0386711653257203
GO:0052083	BP	negative regulation by symbiont of host cell-mediated immune response	1	0	1	1	0.0386711653257203
GO:0052085	BP	negative regulation by symbiont of host T-cell mediated immune response	1	0	1	1	0.0386711653257203
GO:0052156	BP	modulation by symbiont of host T-cell mediated immune response	1	0	1	1	0.0386711653257203
GO:0052278	BP	negative regulation by organism of cell-mediated immune response of other organism involved in symbiotic interaction	1	0	1	1	0.0386711653257203
GO:0052280	BP	negative regulation by organism of T-cell mediated immune response of other organism involved in symbiotic interaction	1	0	1	1	0.0386711653257203
GO:0052295	BP	modulation by organism of T-cell mediated immune response of other organism involved in symbiotic interaction	1	0	1	1	0.0386711653257203
GO:0052561	BP	negative regulation by organism of immune response of other organism involved in symbiotic interaction	1	0	1	1	0.0386711653257203
GO:0052562	BP	negative regulation by symbiont of host immune response	1	0	1	1	0.0386711653257203
GO:0071497	BP	cellular response to freezing	1	0	1	1	0.0386711653257203
GO:0072376	BP	protein activation cascade	1	0	1	1	0.0386711653257203
GO:0072512	BP	trivalent inorganic cation transport	1	0	1	1	0.0386711653257203
GO:0072710	BP	response to hydroxyurea	0	1	1	1	0.0386711653257203
GO:0072711	BP	cellular response to hydroxyurea	0	1	1	1	0.0386711653257203
GO:0090480	BP	purine nucleotide-sugar transmembrane transport	0	1	1	1	0.0386711653257203
GO:0097327	BP	response to antineoplastic agent	0	1	1	1	0.0386711653257203
GO:0097329	BP	response to antimetabolite	0	1	1	1	0.0386711653257203
GO:0098717	BP	pantothenate import across plasma membrane	1	0	1	1	0.0386711653257203
GO:1901804	BP	beta-glucoside metabolic process	1	0	1	1	0.0386711653257203
GO:1901805	BP	beta-glucoside catabolic process	1	0	1	1	0.0386711653257203
GO:1903318	BP	negative regulation of protein maturation	1	0	1	1	0.0386711653257203
GO:1904461	BP	ergosteryl 3-beta-D-glucoside metabolic process	1	0	1	1	0.0386711653257203
GO:1904462	BP	ergosteryl 3-beta-D-glucoside catabolic process	1	0	1	1	0.0386711653257203
GO:1990570	BP	GDP-mannose transmembrane transport	0	1	1	1	0.0386711653257203
GO:2000257	BP	regulation of protein activation cascade	1	0	1	1	0.0386711653257203
GO:2000258	BP	negative regulation of protein activation cascade	1	0	1	1	0.0386711653257203
GO:0019752	BP	carboxylic acid metabolic process	8	12	20	343	0.0392211296305822
GO:0071241	BP	cellular response to inorganic substance	1	4	5	49	0.0392756823470033
GO:0048585	BP	negative regulation of response to stimulus	4	0	4	34	0.0404660127103874
GO:0032300	CC	mismatch repair complex	1	1	2	8	0.0404867765626389
GO:0042221	BP	response to chemical	23	7	30	567	0.0410124831581824
GO:0000931	CC	gamma-tubulin large complex	0	1	1	1	0.0414043583535109
GO:0008274	CC	gamma-tubulin ring complex	0	1	1	1	0.0414043583535109
GO:0009507	CC	chloroplast	0	1	1	1	0.0414043583535109
GO:0009536	CC	plastid	0	1	1	1	0.0414043583535109
GO:0031519	CC	PcG protein complex	1	0	1	1	0.0414043583535109
GO:0032580	CC	Golgi cisterna membrane	1	0	1	1	0.0414043583535109
GO:0032798	CC	Swi5-Sfr1 complex	1	0	1	1	0.0414043583535109
GO:0032807	CC	DNA ligase IV complex	1	0	1	1	0.0414043583535109
GO:0033061	CC	DNA recombinase mediator complex	1	0	1	1	0.0414043583535109
GO:0034270	CC	Cvt complex	1	0	1	1	0.0414043583535109
GO:0035312	MF	5'-3' exodeoxyribonuclease activity	1	1	2	8	0.0414104933508567
GO:0004553	MF	hydrolase activity, hydrolyzing O-glycosyl compounds	4	1	5	46	0.0416830088231021
GO:0000170	MF	sphingosine hydroxylase activity	1	0	1	1	0.0419258858533945
GO:0000246	MF	delta24(24-1) sterol reductase activity	1	0	1	1	0.0419258858533945
GO:0000249	MF	C-22 sterol desaturase activity	1	0	1	1	0.0419258858533945
GO:0000250	MF	lanosterol synthase activity	1	0	1	1	0.0419258858533945
GO:0000252	MF	C-3 sterol dehydrogenase (C-4 sterol decarboxylase) activity	1	0	1	1	0.0419258858533945
GO:0000253	MF	3-keto sterol reductase activity	1	0	1	1	0.0419258858533945
GO:0000980	MF	RNA polymerase II distal enhancer sequence-specific DNA binding	1	0	1	1	0.0419258858533945
GO:0001158	MF	enhancer sequence-specific DNA binding	1	0	1	1	0.0419258858533945
GO:0003838	MF	sterol 24-C-methyltransferase activity	1	0	1	1	0.0419258858533945
GO:0003842	MF	1-pyrroline-5-carboxylate dehydrogenase activity	0	1	1	1	0.0419258858533945
GO:0003864	MF	3-methyl-2-oxobutanoate hydroxymethyltransferase activity	1	0	1	1	0.0419258858533945
GO:0003978	MF	UDP-glucose 4-epimerase activity	1	0	1	1	0.0419258858533945
GO:0003985	MF	acetyl-CoA C-acetyltransferase activity	1	0	1	1	0.0419258858533945
GO:0004047	MF	aminomethyltransferase activity	0	1	1	1	0.0419258858533945
GO:0004053	MF	arginase activity	0	1	1	1	0.0419258858533945
GO:0004076	MF	biotin synthase activity	0	1	1	1	0.0419258858533945
GO:0004130	MF	cytochrome-c peroxidase activity	0	1	1	1	0.0419258858533945
GO:0004310	MF	farnesyl-diphosphate farnesyltransferase activity	1	0	1	1	0.0419258858533945
GO:0004335	MF	galactokinase activity	1	0	1	1	0.0419258858533945
GO:0004352	MF	glutamate dehydrogenase (NAD+) activity	1	0	1	1	0.0419258858533945
GO:0004358	MF	glutamate N-acetyltransferase activity	1	0	1	1	0.0419258858533945
GO:0004385	MF	guanylate kinase activity	0	1	1	1	0.0419258858533945
GO:0004424	MF	imidazoleglycerol-phosphate dehydratase activity	0	1	1	1	0.0419258858533945
GO:0004470	MF	malic enzyme activity	0	1	1	1	0.0419258858533945
GO:0004471	MF	malate dehydrogenase (decarboxylating) (NAD+) activity	0	1	1	1	0.0419258858533945
GO:0004506	MF	squalene monooxygenase activity	1	0	1	1	0.0419258858533945
GO:0004512	MF	inositol-3-phosphate synthase activity	0	1	1	1	0.0419258858533945
GO:0004577	MF	N-acetylglucosaminyldiphosphodolichol N-acetylglucosaminyltransferase activity	1	0	1	1	0.0419258858533945
GO:0004644	MF	phosphoribosylglycinamide formyltransferase activity	0	1	1	1	0.0419258858533945
GO:0004657	MF	proline dehydrogenase activity	0	1	1	1	0.0419258858533945
GO:0004772	MF	sterol O-acyltransferase activity	1	0	1	1	0.0419258858533945
GO:0005178	MF	integrin binding	1	0	1	1	0.0419258858533945
GO:0005365	MF	myo-inositol transmembrane transporter activity	0	1	1	1	0.0419258858533945
GO:0005366	MF	myo-inositol:proton symporter activity	0	1	1	1	0.0419258858533945
GO:0005372	MF	water transmembrane transporter activity	1	0	1	1	0.0419258858533945
GO:0005458	MF	GDP-mannose transmembrane transporter activity	0	1	1	1	0.0419258858533945
GO:0005534	MF	galactose binding	1	0	1	1	0.0419258858533945
GO:0008108	MF	UDP-glucose:hexose-1-phosphate uridylyltransferase activity	1	0	1	1	0.0419258858533945
GO:0008398	MF	sterol 14-demethylase activity	1	0	1	1	0.0419258858533945
GO:0008460	MF	dTDP-glucose 4,6-dehydratase activity	1	0	1	1	0.0419258858533945
GO:0015166	MF	polyol transmembrane transporter activity	0	1	1	1	0.0419258858533945
GO:0015233	MF	pantothenate transmembrane transporter activity	1	0	1	1	0.0419258858533945
GO:0015250	MF	water channel activity	1	0	1	1	0.0419258858533945
GO:0015343	MF	siderophore transmembrane transporter activity	1	0	1	1	0.0419258858533945
GO:0015506	MF	nucleoside:proton symporter activity	0	1	1	1	0.0419258858533945
GO:0015603	MF	iron chelate transmembrane transporter activity	1	0	1	1	0.0419258858533945
GO:0015663	MF	nicotinamide mononucleotide transmembrane transporter activity	1	0	1	1	0.0419258858533945
GO:0016453	MF	C-acetyltransferase activity	1	0	1	1	0.0419258858533945
GO:0016594	MF	glycine binding	0	1	1	1	0.0419258858533945
GO:0031559	MF	oxidosqualene cyclase activity	1	0	1	1	0.0419258858533945
GO:0034479	MF	phosphatidylglycerol phospholipase C activity	1	0	1	1	0.0419258858533945
GO:0034737	MF	ergosterol O-acyltransferase activity	1	0	1	1	0.0419258858533945
GO:0035326	MF	enhancer binding	1	0	1	1	0.0419258858533945
GO:0036080	MF	purine nucleotide-sugar transmembrane transporter activity	0	1	1	1	0.0419258858533945
GO:0042165	MF	neurotransmitter binding	0	1	1	1	0.0419258858533945
GO:0042300	MF	beta-amyrin synthase activity	1	0	1	1	0.0419258858533945
GO:0042929	MF	ferrichrome transmembrane transporter activity	1	0	1	1	0.0419258858533945
GO:0043783	MF	oxidoreductase activity, oxidizing metal ions with flavin as acceptor	0	1	1	1	0.0419258858533945
GO:0050295	MF	steryl-beta-glucosidase activity	1	0	1	1	0.0419258858533945
GO:0050613	MF	delta14-sterol reductase activity	1	0	1	1	0.0419258858533945
GO:0051996	MF	squalene synthase activity	1	0	1	1	0.0419258858533945
GO:0070051	MF	fibrinogen binding	1	0	1	1	0.0419258858533945
GO:0015932	MF	nucleobase-containing compound transmembrane transporter activity	1	2	3	19	0.0427708863652633
GO:0006520	BP	cellular amino acid metabolic process	5	8	13	200	0.0438124195631896
GO:0022900	BP	electron transport chain	0	4	4	35	0.0443613066411867
GO:0051668	BP	localization within membrane	2	0	2	9	0.0447341929677451
GO:0005789	CC	endoplasmic reticulum membrane	10	3	13	189	0.0477860718878944
GO:0043436	BP	oxoacid metabolic process	8	12	20	351	0.0481455810555431
GO:0044419	BP	interspecies interaction between organisms	18	3	21	373	0.04831585858567
GO:0016298	MF	lipase activity	5	0	5	48	0.0487372573402029
GO:0008483	MF	transaminase activity	1	2	3	20	0.048816413492505
GO:0016769	MF	transferase activity, transferring nitrogenous groups	1	2	3	20	0.048816413492505
GO:0006082	BP	organic acid metabolic process	8	12	20	352	0.0493570195532301

## Sheet: PEX8OE-FLU vs PEX8OE-GO
GO.ID	Category	Term	Up	Down	DEG	Total	Pvalue
GO:0008204	BP	ergosterol metabolic process	18	0	18	27	9.02347376096992e-22
GO:0044107	BP	cellular alcohol metabolic process	18	0	18	27	9.02347376096992e-22
GO:0016128	BP	phytosteroid metabolic process	18	0	18	28	2.46218490648296e-21
GO:1902652	BP	secondary alcohol metabolic process	18	0	18	28	2.46218490648296e-21
GO:0006696	BP	ergosterol biosynthetic process	17	0	17	25	7.87108450859871e-21
GO:0044108	BP	cellular alcohol biosynthetic process	17	0	17	25	7.87108450859871e-21
GO:0097384	BP	cellular lipid biosynthetic process	17	0	17	25	7.87108450859871e-21
GO:0016129	BP	phytosteroid biosynthetic process	17	0	17	26	2.21556892253015e-20
GO:1902653	BP	secondary alcohol biosynthetic process	17	0	17	26	2.21556892253015e-20
GO:0016126	BP	sterol biosynthetic process	17	0	17	29	3.40392105981428e-19
GO:0016125	BP	sterol metabolic process	18	0	18	35	7.10516457367586e-19
GO:0006694	BP	steroid biosynthetic process	17	0	17	30	7.65367073002143e-19
GO:0008202	BP	steroid metabolic process	18	0	18	38	4.86541138343298e-18
GO:0046165	BP	alcohol biosynthetic process	17	0	17	47	1.12544889695939e-14
GO:1901617	BP	organic hydroxy compound biosynthetic process	17	0	17	56	3.18163799456823e-13
GO:0006066	BP	alcohol metabolic process	18	0	18	68	8.47790259836716e-13
GO:1901615	BP	organic hydroxy compound metabolic process	18	0	18	90	1.42243095161341e-10
GO:0008610	BP	lipid biosynthetic process	19	2	21	154	6.21537555280712e-09
GO:0031224	CC	intrinsic component of membrane	55	19	74	1306	7.93187397405833e-09
GO:0006629	BP	lipid metabolic process	23	4	27	270	3.32209558708737e-08
GO:0044255	BP	cellular lipid metabolic process	22	3	25	241	5.72055711643658e-08
GO:0044425	CC	membrane part	57	19	76	1477	4.0564943197297e-07
GO:0071944	CC	cell periphery	34	11	45	704	1.69788219359366e-06
GO:0016020	CC	membrane	60	21	81	1690	2.84162088511716e-06
GO:0016021	CC	integral component of membrane	48	16	64	1208	3.28502739549727e-06
GO:0005886	CC	plasma membrane	30	6	36	518	4.1057040157198e-06
GO:0015318	MF	inorganic molecular entity transmembrane transporter activity	13	6	19	206	3.23301223210451e-05
GO:0004092	MF	carnitine O-acetyltransferase activity	2	1	3	3	3.50857359959939e-05
GO:0016406	MF	carnitine O-acyltransferase activity	2	1	3	3	3.50857359959939e-05
GO:0016705	MF	oxidoreductase activity, acting on paired donors, with incorporation or reduction of molecular oxygen	9	0	9	53	4.49295533561835e-05
GO:0022890	MF	inorganic cation transmembrane transporter activity	7	6	13	116	8.93251761053015e-05
GO:0005658	CC	alpha DNA polymerase:primase complex	0	3	3	4	0.000130494313906751
GO:0022857	MF	transmembrane transporter activity	17	7	24	333	0.000159608217554914
GO:0015075	MF	ion transmembrane transporter activity	13	6	19	232	0.000165351751461014
GO:0008324	MF	cation transmembrane transporter activity	8	6	14	141	0.000178345661338195
GO:0005215	MF	transporter activity	17	7	24	356	0.000443590148863766
GO:0044283	BP	small molecule biosynthetic process	18	1	19	263	0.00044707487704798
GO:0016709	MF	oxidoreductase activity, acting on paired donors, with incorporation or reduction of molecular oxygen, NAD(P)H as one donor, and incorporation of one atom of oxygen	4	0	4	13	0.000640675930721344
GO:0005783	CC	endoplasmic reticulum	16	3	19	269	0.000929399858841274
GO:0035690	BP	cellular response to drug	14	5	19	279	0.000932691813432663
GO:0006577	BP	amino-acid betaine metabolic process	2	1	3	7	0.000964290913133124
GO:0006721	BP	terpenoid metabolic process	3	0	3	7	0.000964290913133124
GO:0009437	BP	carnitine metabolic process	2	1	3	7	0.000964290913133124
GO:0051180	BP	vitamin transport	2	0	2	2	0.000978320894104444
GO:0015077	MF	monovalent inorganic cation transmembrane transporter activity	5	4	9	79	0.0010122159357261
GO:0070704	MF	sterol desaturase activity	2	0	2	2	0.00108034828754331
GO:0016413	MF	O-acetyltransferase activity	2	1	3	7	0.00111379370187785
GO:0046912	MF	transferase activity, transferring acyl groups, acyl groups converted into alkyl on transfer	1	2	3	7	0.00111379370187785
GO:0004497	MF	monooxygenase activity	5	0	5	25	0.00112679705044111
GO:0031225	CC	anchored component of membrane	7	3	10	98	0.00113550430958175
GO:0016746	MF	transferase activity, transferring acyl groups	4	5	9	84	0.00157594495274781
GO:0015295	MF	solute:proton symporter activity	2	3	5	27	0.00162398360343421
GO:0007049	BP	cell cycle	3	15	18	273	0.00186219693699331
GO:0044786	BP	cell cycle DNA replication	0	4	4	18	0.00201256826171586
GO:0046873	MF	metal ion transmembrane transporter activity	4	2	6	42	0.00226139887634012
GO:0030894	CC	replisome	0	3	3	9	0.00243063651112919
GO:0043601	CC	nuclear replisome	0	3	3	9	0.00243063651112919
GO:0015293	MF	symporter activity	2	3	5	30	0.00264849465903829
GO:0015294	MF	solute:cation symporter activity	2	3	5	30	0.00264849465903829
GO:0000729	BP	DNA double-strand break processing	1	1	2	3	0.00287450036790231
GO:0045338	BP	farnesyl diphosphate metabolic process	2	0	2	3	0.00287450036790231
GO:0030001	BP	metal ion transport	6	1	7	63	0.00325528770583314
GO:0015291	MF	secondary active transmembrane transporter activity	2	5	7	61	0.00356199368214944
GO:0006084	BP	acetyl-CoA metabolic process	2	1	3	11	0.00414511581759025
GO:0051726	BP	regulation of cell cycle	0	9	9	102	0.00431895871499055
GO:0006302	BP	double-strand break repair	2	4	6	52	0.00529078457725829
GO:0016491	MF	oxidoreductase activity	22	0	22	379	0.00544104449614828
GO:0006677	BP	glycosylceramide metabolic process	1	1	2	4	0.00563085580299575
GO:0046476	BP	glycosylceramide biosynthetic process	1	1	2	4	0.00563085580299575
GO:1902292	BP	cell cycle DNA replication initiation	0	2	2	4	0.00563085580299575
GO:1902315	BP	nuclear cell cycle DNA replication initiation	0	2	2	4	0.00563085580299575
GO:1902975	BP	mitotic DNA replication initiation	0	2	2	4	0.00563085580299575
GO:0008278	CC	cohesin complex	0	2	2	4	0.00600648178208616
GO:0030003	BP	cellular cation homeostasis	7	2	9	108	0.00629951661558236
GO:0006875	BP	cellular metal ion homeostasis	6	2	8	89	0.0063095136655179
GO:0005506	MF	iron ion binding	5	0	5	37	0.0067392010554932
GO:0020037	MF	heme binding	5	0	5	37	0.0067392010554932
GO:0046906	MF	tetrapyrrole binding	5	0	5	37	0.0067392010554932
GO:0070887	BP	cellular response to chemical stimulus	18	6	24	457	0.0069452984289979
GO:0098771	BP	inorganic ion homeostasis	7	2	9	110	0.00709569147479426
GO:0055080	BP	cation homeostasis	7	2	9	111	0.00752170247869069
GO:0005789	CC	endoplasmic reticulum membrane	11	2	13	189	0.00769019208423646
GO:0055065	BP	metal ion homeostasis	6	2	8	92	0.00769023414348678
GO:0017048	MF	Rho GTPase binding	2	1	3	13	0.00787023419996965
GO:1901505	MF	carbohydrate derivative transmembrane transporter activity	1	2	3	13	0.00787023419996965
GO:0006873	BP	cellular ion homeostasis	7	2	9	112	0.00796706063771471
GO:0022402	BP	cell cycle process	2	12	14	219	0.007983497584462
GO:0030148	BP	sphingolipid biosynthetic process	2	2	4	26	0.00809971285455574
GO:0098827	CC	endoplasmic reticulum subcompartment	11	2	13	191	0.0083799335201516
GO:0006688	BP	glycosphingolipid biosynthetic process	2	1	3	14	0.00853575001159223
GO:0042175	CC	nuclear outer membrane-endoplasmic reticulum membrane network	11	2	13	192	0.00874269167727574
GO:0015078	MF	proton transmembrane transporter activity	3	4	7	72	0.00892036752605287
GO:0016114	BP	terpenoid biosynthetic process	2	0	2	5	0.00919237161589902
GO:0006812	BP	cation transport	8	1	9	115	0.00942475078447604
GO:0005094	MF	Rho GDP-dissociation inhibitor activity	1	1	2	5	0.0101185776868464
GO:0016717	MF	oxidoreductase activity, acting on paired donors, with oxidation of a pair of donors resulting in the reduction of molecular oxygen to two molecules of water	2	0	2	5	0.0101185776868464
GO:0140097	MF	catalytic activity, acting on DNA	2	5	7	74	0.0103224601286356
GO:0006687	BP	glycosphingolipid metabolic process	2	1	3	15	0.0104282293764152
GO:0050801	BP	ion homeostasis	7	2	9	117	0.0105034559831145
GO:0044432	CC	endoplasmic reticulum part	11	2	13	199	0.0116420290395122
GO:0042493	BP	response to drug	14	5	19	350	0.0118277459560536
GO:0008374	MF	O-acyltransferase activity	2	1	3	15	0.0119323282987194
GO:0006261	BP	DNA-dependent DNA replication	0	6	6	62	0.0123907977478445
GO:0006260	BP	DNA replication	1	6	7	81	0.0128583086930365
GO:0055082	BP	cellular chemical homeostasis	7	2	9	122	0.0136069944802988
GO:0005216	MF	ion channel activity	2	1	3	16	0.0143374826676196
GO:0005381	MF	iron ion transmembrane transporter activity	1	1	2	6	0.0148517958139497
GO:0005384	MF	manganese ion transmembrane transporter activity	1	1	2	6	0.0148517958139497
GO:0048365	MF	Rac GTPase binding	1	1	2	6	0.0148517958139497
GO:0006270	BP	DNA replication initiation	0	3	3	17	0.0148891861633629
GO:0033260	BP	nuclear DNA replication	0	3	3	17	0.0148891861633629
GO:0006665	BP	sphingolipid metabolic process	2	2	4	31	0.0151136113123664
GO:0051716	BP	cellular response to stimulus	25	16	41	960	0.0155192989515577
GO:0006879	BP	cellular iron ion homeostasis	4	1	5	48	0.0163693089149475
GO:0006826	BP	iron ion transport	4	0	4	32	0.0168630002927566
GO:0015267	MF	channel activity	2	1	3	17	0.0169973685253515
GO:0022803	MF	passive transmembrane transporter activity	2	1	3	17	0.0169973685253515
GO:0022838	MF	substrate-specific channel activity	2	1	3	17	0.0169973685253515
GO:0055072	BP	iron ion homeostasis	4	1	5	49	0.0177836596504292
GO:0040007	BP	growth	13	13	26	549	0.0181848274669921
GO:0030026	BP	cellular manganese ion homeostasis	1	1	2	7	0.0185235108138592
GO:0035023	BP	regulation of Rho protein signal transduction	1	1	2	7	0.0185235108138592
GO:0055071	BP	manganese ion homeostasis	1	1	2	7	0.0185235108138592
GO:0043596	CC	nuclear replication fork	0	3	3	18	0.0190707113743761
GO:0046915	MF	transition metal ion transmembrane transporter activity	2	1	3	18	0.0199144248690022
GO:0019725	BP	cellular homeostasis	8	2	10	152	0.0199899784920884
GO:0046916	BP	cellular transition metal ion homeostasis	5	1	6	69	0.0202413051954571
GO:0007266	BP	Rho protein signal transduction	2	1	3	19	0.0202726029553207
GO:0032993	CC	protein-DNA complex	0	4	4	33	0.0209088557198282
GO:0055076	BP	transition metal ion homeostasis	5	1	6	70	0.0215871595287622
GO:0015932	MF	nucleobase-containing compound transmembrane transporter activity	1	2	3	19	0.0230899645961892
GO:0006637	BP	acyl-CoA metabolic process	2	1	3	20	0.0233144669756008
GO:0006720	BP	isoprenoid metabolic process	3	0	3	20	0.0233144669756008
GO:0035383	BP	thioester metabolic process	2	1	3	20	0.0233144669756008
GO:0006813	BP	potassium ion transport	2	0	2	8	0.0241954827821385
GO:0090329	BP	regulation of DNA-dependent DNA replication	0	2	2	8	0.0241954827821385
GO:0030447	BP	filamentous growth	13	12	25	537	0.0250158290049961
GO:0016747	MF	transferase activity, transferring acyl groups other than amino-acyl groups	3	3	6	69	0.0251221736792496
GO:0006259	BP	DNA metabolic process	2	11	13	228	0.0251867695055517
GO:0005351	MF	carbohydrate:proton symporter activity	1	2	3	20	0.0265242666767975
GO:0005402	MF	carbohydrate:cation symporter activity	1	2	3	20	0.0265242666767975
GO:0015144	MF	carbohydrate transmembrane transporter activity	1	2	3	20	0.0265242666767975
GO:0015079	MF	potassium ion transmembrane transporter activity	2	0	2	8	0.0265495743061258
GO:0097164	BP	ammonium ion metabolic process	2	1	3	21	0.0265902662727398
GO:0005618	CC	cell wall	7	4	11	177	0.0274842955520171
GO:0030312	CC	external encapsulating structure	7	4	11	177	0.0274842955520171
GO:0016407	MF	acetyltransferase activity	3	1	4	36	0.0294307112672114
GO:0006672	BP	ceramide metabolic process	1	1	2	9	0.0304771153450391
GO:0046513	BP	ceramide biosynthetic process	1	1	2	9	0.0304771153450391
GO:0051668	BP	localization within membrane	2	0	2	9	0.0304771153450391
GO:0000050	BP	urea cycle	1	0	1	1	0.0314041007007528
GO:0000053	BP	argininosuccinate metabolic process	1	0	1	1	0.0314041007007528
GO:0006290	BP	pyrimidine dimer repair	0	1	1	1	0.0314041007007528
GO:0006722	BP	triterpenoid metabolic process	1	0	1	1	0.0314041007007528
GO:0006883	BP	cellular sodium ion homeostasis	1	0	1	1	0.0314041007007528
GO:0010571	BP	positive regulation of nuclear cell cycle DNA replication	0	1	1	1	0.0314041007007528
GO:0015858	BP	nucleoside transport	0	1	1	1	0.0314041007007528
GO:0015887	BP	pantothenate transmembrane transport	1	0	1	1	0.0314041007007528
GO:0016104	BP	triterpenoid biosynthetic process	1	0	1	1	0.0314041007007528
GO:0032875	BP	regulation of DNA endoreduplication	0	1	1	1	0.0314041007007528
GO:0032876	BP	negative regulation of DNA endoreduplication	0	1	1	1	0.0314041007007528
GO:0033262	BP	regulation of nuclear cell cycle DNA replication	0	1	1	1	0.0314041007007528
GO:0033316	BP	meiotic spindle assembly checkpoint	0	1	1	1	0.0314041007007528
GO:0035461	BP	vitamin transmembrane transport	1	0	1	1	0.0314041007007528
GO:0035725	BP	sodium ion transmembrane transport	1	0	1	1	0.0314041007007528
GO:0036376	BP	sodium ion export across plasma membrane	1	0	1	1	0.0314041007007528
GO:0042023	BP	DNA endoreduplication	0	1	1	1	0.0314041007007528
GO:0043707	BP	cell adhesion involved in single-species biofilm formation in or on host organism	0	1	1	1	0.0314041007007528
GO:0044779	BP	meiotic spindle checkpoint	0	1	1	1	0.0314041007007528
GO:0044785	BP	metaphase/anaphase transition of meiotic cell cycle	0	1	1	1	0.0314041007007528
GO:0046098	BP	guanine metabolic process	1	0	1	1	0.0314041007007528
GO:0055078	BP	sodium ion homeostasis	1	0	1	1	0.0314041007007528
GO:0060236	BP	regulation of mitotic spindle organization	0	1	1	1	0.0314041007007528
GO:0072710	BP	response to hydroxyurea	0	1	1	1	0.0314041007007528
GO:0072711	BP	cellular response to hydroxyurea	0	1	1	1	0.0314041007007528
GO:0090224	BP	regulation of spindle organization	0	1	1	1	0.0314041007007528
GO:0090480	BP	purine nucleotide-sugar transmembrane transport	0	1	1	1	0.0314041007007528
GO:0097240	BP	chromosome attachment to the nuclear envelope	0	1	1	1	0.0314041007007528
GO:0097327	BP	response to antineoplastic agent	0	1	1	1	0.0314041007007528
GO:0097329	BP	response to antimetabolite	0	1	1	1	0.0314041007007528
GO:0098717	BP	pantothenate import across plasma membrane	1	0	1	1	0.0314041007007528
GO:1901994	BP	negative regulation of meiotic cell cycle phase transition	0	1	1	1	0.0314041007007528
GO:1902102	BP	regulation of metaphase/anaphase transition of meiotic cell cycle	0	1	1	1	0.0314041007007528
GO:1902103	BP	negative regulation of metaphase/anaphase transition of meiotic cell cycle	0	1	1	1	0.0314041007007528
GO:1905132	BP	regulation of meiotic chromosome separation	0	1	1	1	0.0314041007007528
GO:1905133	BP	negative regulation of meiotic chromosome separation	0	1	1	1	0.0314041007007528
GO:1990570	BP	GDP-mannose transmembrane transport	0	1	1	1	0.0314041007007528
GO:1990683	BP	DNA double-strand break attachment to nuclear envelope	0	1	1	1	0.0314041007007528
GO:0032807	CC	DNA ligase IV complex	1	0	1	1	0.0324455205811138
GO:0035361	CC	Cul8-RING ubiquitin ligase complex	0	1	1	1	0.0324455205811138
GO:1990879	CC	CST complex	0	1	1	1	0.0324455205811138
GO:0000041	BP	transition metal ion transport	4	0	4	39	0.0326279090038032
GO:0000246	MF	delta24(24-1) sterol reductase activity	1	0	1	1	0.0329997295104137
GO:0000247	MF	C-8 sterol isomerase activity	1	0	1	1	0.0329997295104137
GO:0000248	MF	C-5 sterol desaturase activity	1	0	1	1	0.0329997295104137
GO:0000249	MF	C-22 sterol desaturase activity	1	0	1	1	0.0329997295104137
GO:0000250	MF	lanosterol synthase activity	1	0	1	1	0.0329997295104137
GO:0000252	MF	C-3 sterol dehydrogenase (C-4 sterol decarboxylase) activity	1	0	1	1	0.0329997295104137
GO:0000253	MF	3-keto sterol reductase activity	1	0	1	1	0.0329997295104137
GO:0000254	MF	C-4 methylsterol oxidase activity	1	0	1	1	0.0329997295104137
GO:0003838	MF	sterol 24-C-methyltransferase activity	1	0	1	1	0.0329997295104137
GO:0003878	MF	ATP citrate synthase activity	0	1	1	1	0.0329997295104137
GO:0003985	MF	acetyl-CoA C-acetyltransferase activity	1	0	1	1	0.0329997295104137
GO:0004055	MF	argininosuccinate synthase activity	1	0	1	1	0.0329997295104137
GO:0004099	MF	chitin deacetylase activity	1	0	1	1	0.0329997295104137
GO:0004108	MF	citrate (Si)-synthase activity	0	1	1	1	0.0329997295104137
GO:0004310	MF	farnesyl-diphosphate farnesyltransferase activity	1	0	1	1	0.0329997295104137
GO:0004421	MF	hydroxymethylglutaryl-CoA synthase activity	1	0	1	1	0.0329997295104137
GO:0004474	MF	malate synthase activity	0	1	1	1	0.0329997295104137
GO:0004506	MF	squalene monooxygenase activity	1	0	1	1	0.0329997295104137
GO:0004577	MF	N-acetylglucosaminyldiphosphodolichol N-acetylglucosaminyltransferase activity	1	0	1	1	0.0329997295104137
GO:0005391	MF	sodium:potassium-exchanging ATPase activity	1	0	1	1	0.0329997295104137
GO:0005458	MF	GDP-mannose transmembrane transporter activity	0	1	1	1	0.0329997295104137
GO:0008398	MF	sterol 14-demethylase activity	1	0	1	1	0.0329997295104137
GO:0008556	MF	potassium-transporting ATPase activity	1	0	1	1	0.0329997295104137
GO:0008892	MF	guanine deaminase activity	1	0	1	1	0.0329997295104137
GO:0015233	MF	pantothenate transmembrane transporter activity	1	0	1	1	0.0329997295104137
GO:0015506	MF	nucleoside:proton symporter activity	0	1	1	1	0.0329997295104137
GO:0015663	MF	nicotinamide mononucleotide transmembrane transporter activity	1	0	1	1	0.0329997295104137
GO:0016453	MF	C-acetyltransferase activity	1	0	1	1	0.0329997295104137
GO:0019103	MF	pyrimidine nucleotide binding	0	1	1	1	0.0329997295104137
GO:0031559	MF	oxidosqualene cyclase activity	1	0	1	1	0.0329997295104137
GO:0034039	MF	8-oxo-7,8-dihydroguanine DNA N-glycosylase activity	0	1	1	1	0.0329997295104137
GO:0034479	MF	phosphatidylglycerol phospholipase C activity	1	0	1	1	0.0329997295104137
GO:0036080	MF	purine nucleotide-sugar transmembrane transporter activity	0	1	1	1	0.0329997295104137
GO:0036440	MF	citrate synthase activity	0	1	1	1	0.0329997295104137
GO:0042300	MF	beta-amyrin synthase activity	1	0	1	1	0.0329997295104137
GO:0050613	MF	delta14-sterol reductase activity	1	0	1	1	0.0329997295104137
GO:0051996	MF	squalene synthase activity	1	0	1	1	0.0329997295104137
GO:0048878	BP	chemical homeostasis	7	2	9	142	0.0330517501453655
GO:0005092	MF	GDP-dissociation inhibitor activity	1	1	2	9	0.0334076464506118
GO:0016628	MF	oxidoreductase activity, acting on the CH-CH group of donors, NAD or NADP as acceptor	2	0	2	9	0.0334076464506118
GO:0006275	BP	regulation of DNA replication	0	2	2	10	0.0373251815414243
GO:0098739	BP	import across plasma membrane	2	0	2	10	0.0373251815414243
GO:0022804	MF	active transmembrane transporter activity	3	5	8	117	0.0379019632602409
GO:0010564	BP	regulation of cell cycle process	0	5	5	60	0.0388405125870963
GO:0098662	BP	inorganic cation transmembrane transport	4	1	5	61	0.0412834995575761
GO:0003697	MF	single-stranded DNA binding	0	4	4	40	0.04131221708425
GO:0046982	MF	protein heterodimerization activity	0	4	4	40	0.04131221708425
GO:0033865	BP	nucleoside bisphosphate metabolic process	2	1	3	25	0.0420104693871381
GO:0033875	BP	ribonucleoside bisphosphate metabolic process	2	1	3	25	0.0420104693871381
GO:0034032	BP	purine nucleoside bisphosphate metabolic process	2	1	3	25	0.0420104693871381
GO:0072350	BP	tricarboxylic acid metabolic process	1	2	3	25	0.0420104693871381
GO:0006575	BP	cellular modified amino acid metabolic process	3	1	4	43	0.0445169212145197
GO:0005984	BP	disaccharide metabolic process	2	0	2	11	0.0446985294800541
GO:0006811	BP	ion transport	11	1	12	223	0.0454350171184205
GO:0042592	BP	homeostatic process	8	3	11	200	0.0476984376059552
GO:0050896	BP	response to stimulus	26	17	43	1092	0.0484222323705654
GO:0003887	MF	DNA-directed DNA polymerase activity	0	2	2	11	0.048895660211842
GO:0051321	BP	meiotic cell cycle	3	2	5	64	0.0491628454592676

## Sheet: WT-AMB vs WT-DEGs
Gene ID	Gene Name	Description	baseMean	foldChange(WT-AMB/WT)	log2 FoldChange	pval
CAALFM_C109210CA	C1_09210C_A	Putative transporter	3442.95	3.23342	1.69306	7.38889995324959e-319
CAALFM_C101150CA	C1_01150C_A	Ortholog(s) have tRNA methyltransferase activity and role in tRNA methylation, wybutosine biosynthetic process	2024.33	3.91299	1.96827	7.26828217552687e-316
CAALFM_C401360WA	PGA53	GPI-anchored cell surface protein of unknown function	4125.96	0.327438	-1.6107	5.95725235414881e-317
CAALFM_C205620WA	KTI11	Zn-ribbon protein	477.83	18.2081	4.18651	5.74659894387099e-311
CAALFM_C303650WA	HBR3	Essential protein	1293.96	5.13532	2.36045	4.64723087134735e-319
CAALFM_C209400CA	ERG24	C-14 sterol reductase, has a role in ergosterol biosynthesis	3217.44	0.309846	-1.69038	3.30051254589107e-311
CAALFM_C500570WA	C5_00570W_A	Putative aminophospholipid translocase (flippase)	4067.73	3.07427	1.62024	2.96792644441524e-318
CAALFM_CR06720WA	NMD3	Putative nonsense-mediated mRNA decay protein	2359.08	3.64517	1.86599	2.17687799271198e-314
CAALFM_C102120CA	SHA3	Putative ser/thr kinase involved in glucose transport	16677.3	2.49868	1.32116	1.31680994477532e-316
CAALFM_C109190CA	DAK2	Putative dihydroxyacetone kinase	39720	0.415799	-1.26604	1.29898702066724e-317
CAALFM_C505080WA	GRF10	Putative homeodomain transcription factor, involved in control of filamentous growth	1255.97	5.11068	2.35351	1.0288182159051e-311
CAALFM_C208520CA	C2_08520C_A	Ortholog of <i>C. parapsilosis CDC317</i> : CPAR2_406905, <i>Candida tropicalis NEW ASSEMBLY</i> : CTRG1_CGOB_00044, <i>Candida orthopsilosis Co 90-125</i> : CORT_0C06265 and <i>Candida tropicalis MYA-3404</i> : CTRG_05051	3.56029	4.67684	2.22554	0.0451241
CAALFM_C403310CA	C4_03310C_A	Protein of unknown function	8.61647	2.54578	1.34811	0.0400034
CAALFM_C305640WA	C3_05640W_A	Predicted oxidoreductase	10.2433	4.89005	2.28985	0.039446
CAALFM_C603070CA	C6_03070C_A	Protein of unknown function	11.4137	2.18808	1.12967	0.0386541
CAALFM_C207710WA	C2_07710W_A	Ortholog of <i>C. dubliniensis CD36</i> : Cd36_21990, <i>C. parapsilosis CDC317</i> : CPAR2_103660, <i>Debaryomyces hansenii CBS767</i> : DEHA2F19756g and <i>Pichia stipitis Pignal</i> : PICST_61375	5.65118	3.08929	1.62728	0.037074
CAALFM_C206980WA	C2_06980W_A	Protein of unknown function	1.46656	Inf	Inf	0.0352197
CAALFM_CR05680CA	CR_05680C_A	Protein of unknown function	6.26375	3.19702	1.67673	0.0319821
CAALFM_CR04900CA	PGA39	Putative GPI-anchored protein	4.76937	12.682	3.66471	0.031174
CAALFM_C302900WA	C3_02900W_A	Ortholog of <i>C. dubliniensis CD36</i> : Cd36_82880, <i>C. parapsilosis CDC317</i> : CPAR2_102370, <i>Candida tenuis NRRL Y-1498</i> : CANTEDRAFT_118463 and <i>Pichia stipitis Pignal</i> : PICST_32241	3.98508	4.76734	2.25318	0.0244056
CAALFM_C504230WA	MRV6	Ortholog of <i>Candida albicans WO-1</i> : CAWG_04796	2.32146	11.6952	3.54784	0.0240284
CAALFM_CR00830WA	CR_00830W_A	Ortholog(s) have chaperone binding activity, role in box C/D snoRNP assembly, protein folding and R2TP complex localization	13.0314	2.20771	1.14255	0.0185163
CAALFM_C208880WA	BUD20	Protein similar to S. cerevisiae Bud20p, which affects bud site selection	6.87694	5.01216	2.32543	0.0181595
CAALFM_CR09850CA	FGR46	Protein lacking an ortholog in S. cerevisiae	20.2067	2.37518	1.24804	0.0169834
CAALFM_C302010CA	C3_02010C_A	Ortholog(s) have role in ascospore wall assembly	14.4359	2.16268	1.11282	0.0167813
CAALFM_C302800WA	ADH4	Predicted 3-hydroxyacyl-CoA dehydrogenase	3.83149	6.54065	2.70943	0.0153788
CAALFM_C110980WA	C1_10980W_A	Protein of unknown function	15.6993	2.0883	1.06233	0.0153563
CAALFM_C702270WA	LDG3	Putative LDG family protein	1.78806	Inf	Inf	0.0151162
CAALFM_C106150WA	C1_06150W_A	Ortholog of <i>Candida albicans WO-1</i> : CAWG_00792	3.14105	8.01077	3.00194	0.0149239
CAALFM_C401340WA	C4_01340W_A	Protein similar to GPI-linked cell-wall proteins	4.2547	5.45564	2.44775	0.0137101
CAALFM_C202220CA	C2_02220C_A	Protein of unknown function	25.7708	2.55776	1.35488	0.0126642
CAALFM_C305660CA	C3_05660C_A	Ortholog of <i>C. parapsilosis CDC317</i> : CPAR2_806990, <i>Candida tenuis NRRL Y-1498</i> : CANTEDRAFT_122709, <i>Debaryomyces hansenii CBS767</i> : DEHA2E00110g and <i>Pichia stipitis Pignal</i> : PICST_30109	7.73369	3.27486	1.71143	0.0121153
CAALFM_C114010WA	CSK1	Putative mitogen-activated protein (MAP) kinase with an unknown role	5.62382	5.81846	2.54064	0.0113254
CAALFM_C406900WA	GST1	Putative glutathione S-transferase	15.9152	2.9379	1.55478	0.010087
CAALFM_C208150WA	C2_08150W_A	Ortholog of <i>C. dubliniensis CD36</i> : Cd36_22330, <i>C. parapsilosis CDC317</i> : CPAR2_805720, <i>Candida tropicalis MYA-3404</i> : CTRG_01814 and <i>Candida albicans WO-1</i> : CAWG_05906	2.80522	15.0948	3.91598	0.00785933
CAALFM_C501990WA	C5_01990W_A	Ortholog of <i>C. dubliniensis CD36</i> : Cd36_51840, <i>Candida tropicalis NEW ASSEMBLY</i> : CTRG1_05315, <i>Candida tropicalis MYA-3404</i> : CTRG_05315 and <i>Candida albicans WO-1</i> : CAWG_04584	11.1709	2.77995	1.47506	0.0077322
CAALFM_C500810CA	C5_00810C_A	Has domain(s) with predicted heme binding, peroxidase activity and role in oxidation-reduction process, response to oxidative stress	6.70406	5.25689	2.39421	0.00646871
CAALFM_C500540CA	AGA1	Protein with some similarity to agglutinin subunit	2.12906	Inf	Inf	0.00638175
CAALFM_C104650WA	DUR3	High affinity spermidine transporter	16.8703	0.438295	-1.19003	0.0062165
CAALFM_C204440WA	C2_04440W_A	Ortholog of <i>Candida albicans WO-1</i> : CAWG_04200	34.9614	2.07556	1.0535	0.00561097
CAALFM_C100190CA	C1_00190C_A	Protein of unknown function	12.9364	2.58763	1.37163	0.00493994
CAALFM_CR06990WA	CR_06990W_A	Has domain(s) with predicted DNA binding activity and role in DNA integration	8.4386	3.39602	1.76384	0.00450212
CAALFM_C110850WA	C1_10850W_A	Ortholog of <i>C. dubliniensis CD36</i> : Cd36_10180, <i>C. parapsilosis CDC317</i> : CPAR2_210560, <i>Candida tropicalis MYA-3404</i> : CTRG_04072, <i>Candida albicans WO-1</i> : CAWG_00348 and <i>Candida metapsilosis</i> : CMET_2506	5.47156	5.20075	2.37872	0.00426249
CAALFM_C301640CA	C3_01640C_A	Ortholog of <i>C. dubliniensis CD36</i> : Cd36_81550, <i>C. parapsilosis CDC317</i> : CPAR2_503570, <i>C. auris B8441</i> : B9J08_001894 and <i>Candida tenuis NRRL Y-1498</i> : cten_CGOB_00261	18.1823	2.35105	1.2333	0.00350002
CAALFM_CR00530WA	CR_00530W_A	Ortholog of <i>C. dubliniensis CD36</i> : Cd36_25640, <i>C. parapsilosis CDC317</i> : CPAR2_803740, <i>Candida tropicalis MYA-3404</i> : CTRG_01022 and <i>Candida albicans WO-1</i> : CAWG_01412	6.10063	4.86846	2.28347	0.00341632
CAALFM_CR05580CA	CR_05580C_A	Ortholog(s) have role in meiotic DNA recombinase assembly, reciprocal meiotic recombination and condensed nuclear chromosome localization	6.00822	11.3939	3.51019	0.00286788
CAALFM_CR02340WA	CR_02340W_A	Protein of unknown function	8.1705	3.94597	1.98038	0.0028338
CAALFM_CR02290WA	PGA22	Putative GPI-anchored protein	8.19885	3.85122	1.94531	0.00281051
CAALFM_C404630CA	C4_04630C_A	Protein of unknown function	21.2886	2.26288	1.17816	0.00277736
CAALFM_C208210CA	MFA1	a-factor mating pheromone	2.45101	Inf	Inf	0.00273682
CAALFM_C702360WA	C7_02360W_A	Protein of unknown function	8.31515	3.87065	1.95257	0.00271787
CAALFM_C200890WA	C2_00890W_A	Ortholog of <i>C. dubliniensis CD36</i> : Cd36_15830, <i>C. parapsilosis CDC317</i> : CPAR2_212930, <i>Candida tropicalis MYA-3404</i> : CTRG_01155, <i>Candida albicans WO-1</i> : CAWG_03868 and <i>Candida metapsilosis</i> : CMET_2287	25.0457	2.06082	1.04322	0.00225218
CAALFM_C603090WA	C6_03090W_A	Ortholog of <i>C. dubliniensis CD36</i> : Cd36_63980, <i>Candida tenuis NRRL Y-1498</i> : CANTEDRAFT_115187, <i>Candida tropicalis NEW ASSEMBLY</i> : CTRG1_02719 and <i>Candida tropicalis MYA-3404</i> : CTRG_02719	15.8526	2.52717	1.33752	0.00223343
CAALFM_CR00650WA	CR_00650W_A	Putative subtilisin-family protease	4.08084	11.5468	3.52942	0.00186313
CAALFM_C208260WA	C2_08260W_A	Protein of unknown function	13.2237	2.94391	1.55773	0.00182604
CAALFM_C109500WA	C1_09500W_A	Ortholog of <i>C. dubliniensis CD36</i> : Cd36_08960, <i>C. parapsilosis CDC317</i> : CPAR2_301680, <i>Candida tenuis NRRL Y-1498</i> : cten_CGOB_00021 and <i>Debaryomyces hansenii CBS767</i> : DEHA2F11088g	12.5745	3.73902	1.90266	0.0017423
CAALFM_C406380WA	SOU2	Protein similar to Sou1	7.59387	4.72387	2.23997	0.00157023
CAALFM_C505320CA	HIS1	ATP phosphoribosyl transferase	17.5452	2.58021	1.36749	0.00122375
CAALFM_C601440CA	FRP5	Protein with a GPR1/FUN34/yaaH family domain	8.83068	3.98625	1.99503	0.00121419
CAALFM_C111490CA	BTA1	Ortholog of <i>C. dubliniensis CD36</i> : Cd36_10780, <i>C. parapsilosis CDC317</i> : CPAR2_208080, <i>C. auris B8441</i> : B9J08_003841 and <i>Candida tenuis NRRL Y-1498</i> : CANTEDRAFT_120956	32.1565	2.01782	1.01279	0.000864105
CAALFM_C101440CA	POX18	Similar to Pox18, a peroxisomal protein	14.6644	2.90344	1.53776	0.000846115
CAALFM_C206140CA	C2_06140C_A	Ortholog of <i>C. dubliniensis CD36</i> : Cd36_20540, <i>C. parapsilosis CDC317</i> : CPAR2_104860, <i>C. auris B8441</i> : B9J08_001221, <i>Candida tenuis NRRL Y-1498</i> : CANTEDRAFT_116071 and <i>Pichia stipitis Pignal</i> : PICST_32327	18.7649	2.70558	1.43594	0.000810159
CAALFM_C101180CA	C1_01180C_A	Ortholog(s) have four-way junction DNA binding activity and role in homologous chromosome pairing at meiosis, meiotic recombination checkpoint, synaptonemal complex assembly	25.428	2.16164	1.11213	0.000790053
CAALFM_C404070CA	PGA30	GPI-anchored protein of cell wall	7.98801	5.06009	2.33916	0.000691024
CAALFM_C504220WA	MRV5	Planktonic growth-induced gene	6.40057	6.47119	2.69403	0.000678208
CAALFM_C105890WA	C1_05890W_A	Protein of unknown function	16.0182	2.93006	1.55093	0.000483469
CAALFM_C111630CA	FUS1	Membrane protein required for mating	22.649	0.365771	-1.45099	0.000473288
CAALFM_CR03580CA	CR_03580C_A	Putative MFS transporter	9.55808	0.230087	-2.11975	0.000448821
CAALFM_CR01250CA	CR_01250C_A	Protein of unknown function	10.9735	9.61931	3.26593	0.00044134
CAALFM_C103470CA	C1_03470C_A	Ortholog(s) have role in ascospore formation, ascospore wall assembly, ascospore-type prospore membrane formation and protein localization to cell division site, <a href="#GOsection">more</a>	10.3971	4.14323	2.05075	0.000435281
CAALFM_C501670WA	DAL52	Putative allantoate permease	34.7342	0.480945	-1.05606	0.00035537
CAALFM_C301970CA	C3_01970C_A	Ortholog of <i>C. dubliniensis CD36</i> : Cd36_81960, <i>Pichia stipitis Pignal</i> : psti_CGOB_00163, <i>Candida tropicalis NEW ASSEMBLY</i> : CTRG1_02378 and <i>Candida tropicalis MYA-3404</i> : CTRG_02378	28.7251	2.29461	1.19825	0.00033484
CAALFM_CR06310WA	CR_06310W_A	Has domain(s) with predicted N-acetyltransferase activity	20.091	3.29545	1.72047	0.000215899
CAALFM_C302070CA	C3_02070C_A	Has domain(s) with predicted oxidoreductase activity and role in oxidation-reduction process	21.1311	2.79071	1.48063	0.000177331
CAALFM_C111390WA	C1_11390W_A	Ortholog of <i>C. dubliniensis CD36</i> : Cd36_10680, <i>Debaryomyces hansenii CBS767</i> : DEHA2E14058g, <i>Pichia stipitis Pignal</i> : PICST_29620 and <i>Candida guilliermondii ATCC 6260</i> : PGUG_03306	18.1113	3.01443	1.59189	0.000172196
CAALFM_C106370CA	PBR1	Protein of unknown function	5.35502	16.7371	4.06498	0.000158186
CAALFM_C500530WA	C5_00530W_A	Ortholog of <i>C. dubliniensis CD36</i> : Cd36_50530, <i>C. parapsilosis CDC317</i> : CPAR2_303990, <i>Candida tenuis NRRL Y-1498</i> : CANTEDRAFT_107934 and <i>Pichia stipitis Pignal</i> : PICST_63283	14.4548	3.55086	1.82817	0.000150297
CAALFM_C102360CA	PGA5	Putative GPI-anchored beta-1,3-glucanosyltransferase with similarity to the A. fumigatus GEL family	26.6694	2.5099	1.32763	0.000134865
CAALFM_C303600CA	GTT12	Ortholog(s) have glutathione peroxidase activity, glutathione transferase activity, role in glutathione metabolic process, protein glutathionylation and endoplasmic reticulum localization	7.23526	7.4455	2.89637	0.000134024
CAALFM_C601310WA	FIG1	S. cerevisiae Fig1 ortholog	16.6332	6.47937	2.69585	0.000112803
CAALFM_C702280WA	C7_02280W_A	Ortholog of <i>C. parapsilosis CDC317</i> : CPAR2_808370, <i>C. dubliniensis CD36</i> : Cd36_72070, <i>Candida metapsilosis</i> : CMET_5895 and <i>Candida orthopsilosis Co 90-125</i> : CORT_0C00800	7.32453	8.31065	3.05496	0.000100104
CAALFM_C702070WA	GRX1	Putative glutaredoxin	24.4723	2.61624	1.3875	9.37818e-05
CAALFM_CR01340WA	CR_01340W_A	Predicted membrane transporter, member of the drug:proton antiporter (12 spanner) (DHA1) family, major facilitator superfamily (MFS)	23.7696	2.59847	1.37766	8.58144e-05
CAALFM_C201450CA	C2_01450C_A	Protein of unknown function	40.8119	2.10021	1.07054	8.12936e-05
CAALFM_C104270CA	C1_04270C_A	Ortholog of <i>C. dubliniensis CD36</i> : Cd36_04020, <i>C. parapsilosis CDC317</i> : CPAR2_107000, <i>C. auris B8441</i> : B9J08_003367, <i>Candida tenuis NRRL Y-1498</i> : CANTEDRAFT_113990 and <i>Pichia stipitis Pignal</i> : PICST_32780	22.3873	0.358214	-1.48111	7.54157e-05
CAALFM_C306160CA	C3_06160C_A	Predicted ORF identical to NSA2	4.76293	25.0466	4.64654	7.53408e-05
CAALFM_C202140CA	C2_02140C_A	Protein of unknown function	5.53517	17.3338	4.11552	6.96527e-05
CAALFM_C405580CA	C4_05580C_A	Secreted protein	4.26924	Inf	Inf	6.29222e-05
CAALFM_C204000CA	C2_04000C_A	Protein of unknown function	6.7521	12.0683	3.59315	5.97743e-05
CAALFM_C702130WA	C7_02130W_A	Short-chain dehydrogenase/reductase	16.0696	3.61186	1.85274	5.46383e-05
CAALFM_C105970WA	C1_05970W_A	Putative adhesin-like protein	8.91944	6.2094	2.63445	5.30271e-05
CAALFM_C301230CA	C3_01230C_A	Ortholog of <i>C. dubliniensis CD36</i> : Cd36_81190, <i>C. parapsilosis CDC317</i> : CPAR2_503840, <i>Debaryomyces hansenii CBS767</i> : DEHA2A09042g and <i>Pichia stipitis Pignal</i> : PICST_42519	49.6948	2.47831	1.30935	5.08455e-05
CAALFM_C403510CA	HWP2	GPI-anchored, glycosylated cell wall protein	31.8306	2.43326	1.28289	4.47235e-05
CAALFM_C403760WA	C4_03760W_A	Ortholog of <i>C. dubliniensis CD36</i> : Cd36_43500, <i>Candida tropicalis NEW ASSEMBLY</i> : CTRG1_00335, <i>Spathaspora passalidarum NRRL Y-27907</i> : SPAPADRAFT_64619 and <i>Candida tropicalis MYA-3404</i> : CTRG_00335	15.1142	5.97707	2.57944	4.24439e-05
CAALFM_C504690CA	C5_04690C_A	Ortholog of <i>C. parapsilosis CDC317</i> : CPAR2_101170, <i>C. auris B8441</i> : B9J08_004296, <i>Candida tenuis NRRL Y-1498</i> : CANTEDRAFT_113855 and <i>Debaryomyces hansenii CBS767</i> : DEHA2G20240g	14.6156	0.251047	-1.99397	3.40005e-05
CAALFM_C400530CA	C4_00530C_A	Has domain(s) with predicted hydrolase activity	14.2194	4.20929	2.07358	2.45501e-05
CAALFM_C103890WA	C1_03890W_A	Ortholog of <i>Candida albicans WO-1</i> : CAWG_01004	6.01685	18.9292	4.24254	2.27343e-05
CAALFM_CR09390CA	CR_09390C_A	Predicted membrane transporter	9.26676	7.33393	2.87459	2.19338e-05
CAALFM_CR06580WA	CR_06580W_A	Protein of unknown function	6.24345	16.9107	4.07986	1.49414e-05
CAALFM_C501550CA	C5_01550C_A	Predicted protein of unknown function	20.3478	3.39644	1.76402	1.37677e-05
CAALFM_C304440CA	C3_04440C_A	Ortholog of <i>S. cerevisiae</i> : YEL023C, <i>C. glabrata CBS138</i> : CAGL0I03168g, <i>C. dubliniensis CD36</i> : Cd36_84380, <i>C. auris B8441</i> : B9J08_005504 and <i>Candida tenuis NRRL Y-1498</i> : CANTEDRAFT_101635	24.1874	3.60238	1.84895	1.24219e-05
CAALFM_C201650WA	C2_01650W_A	Ortholog(s) have mRNA (N6-adenosine)-methyltransferase activity and role in mRNA methylation, meiotic DNA replication initiation, meiotic cell cycle, negative regulation of pseudohyphal growth	22.2101	3.16873	1.6639	9.37987e-06
CAALFM_CR06100CA	CR_06100C_A	Ortholog of <i>C. dubliniensis CD36</i> : Cd36_31580, <i>C. parapsilosis CDC317</i> : CPAR2_205000, <i>Debaryomyces hansenii CBS767</i> : DEHA2G10846g and <i>Pichia stipitis Pignal</i> : PICST_32988	44.2768	2.26894	1.18202	8.64584e-06
CAALFM_C202600CA	FGR22	Putative phosphatidylinositol-specific phospholipase C (PI-PLC)	34.7332	2.53089	1.33964	7.99626e-06
CAALFM_C700180WA	FAR1	Protein involved in regulation of pheromone-mediated mating	42.1533	2.32454	1.21695	7.89039e-06
CAALFM_CR09220CA	LIP7	Probable lipase, part of a gene family whose members are differentially expressed during infection	41.8032	3.90936	1.96693	7.66555e-06
CAALFM_C405200CA	C4_05200C_A	Ortholog of <i>C. dubliniensis CD36</i> : Cd36_44860, <i>Candida tropicalis NEW ASSEMBLY</i> : CTRG1_04054, <i>Candida tropicalis MYA-3404</i> : CTRG_04054 and <i>Candida albicans WO-1</i> : CAWG_03295	13.8967	4.69852	2.23221	7.48482e-06
CAALFM_C406980WA	PRA1	Cell surface protein that sequesters zinc from host tissue	31.53	3.08105	1.62342	5.64387e-06
CAALFM_C110430WA	PHO8	Putative repressible vacuolar alkaline phosphatase	47.075	2.20539	1.14104	5.63415e-06
CAALFM_C203610WA	FMO2	Protein with a monooxygenase domain	44.9772	0.447631	-1.15962	5.45428e-06
CAALFM_C406620CA	C4_06620C_A	Protein of unknown function	47.7224	2.24654	1.16771	5.0114e-06
CAALFM_C112090CA	C1_12090C_A	Protein of unknown function	20.11	4.21999	2.07724	4.20473e-06
CAALFM_C209110CA	C2_09110C_A	Protein of unknown function	45.9701	0.437012	-1.19426	4.01917e-06
CAALFM_C503730WA	C5_03730W_A	Protein of unknown function	10.1989	30.3572	4.92397	3.90394e-06
CAALFM_C704070CA	C7_04070C_A	Ortholog of <i>C. dubliniensis CD36</i> : Cd36_73740, <i>Candida tropicalis NEW ASSEMBLY</i> : CTRG1_05151, <i>Candida tropicalis MYA-3404</i> : CTRG_05151 and <i>Candida albicans WO-1</i> : CAWG_05736	8.33665	12.8065	3.6788	3.27156e-06
CAALFM_C104870WA	SAP7	Pepstatin A-insensitive secreted aspartyl protease	34.7975	3.10127	1.63286	3.17999e-06
CAALFM_C209800CA	C2_09800C_A	Protein of unknown function	6.94372	17.9863	4.16882	3.16278e-06
CAALFM_C504020CA	FGR42	Protein lacking an ortholog in S. cerevisiae	18.0034	5.87379	2.55429	2.89408e-06
CAALFM_C407170CA	C4_07170C_A	Ortholog of <i>C. dubliniensis CD36</i> : Cd36_54140, <i>Candida tropicalis NEW ASSEMBLY</i> : CTRG1_CGOB_00095 and <i>Candida albicans WO-1</i> : CAWG_04820	39.9363	2.90152	1.53681	2.70673e-06
CAALFM_C306330WA	TSA1B	Putative peroxidase; orf19.7398.1 is contig-truncated fragment of gene identical to TSA1; Tsa1p and Tsa1Bp role under oxidative/reductive stress, hyphal cell wall formation; in hyphal nucleus, cell wall; yeast-form nucleus, cytoplasm	1084.3	4.03511	2.01261	2.64655e-06
CAALFM_C210730WA	C2_10730W_A	Ortholog of <i>C. dubliniensis CD36</i> : Cd36_24630, <i>C. parapsilosis CDC317</i> : CPAR2_407790, <i>Candida tropicalis MYA-3404</i> : CTRG_02045, <i>Candida albicans WO-1</i> : CAWG_06134 and <i>Candida metapsilosis</i> : CMET_2127	23.2161	3.36458	1.75043	2.30616e-06
CAALFM_C601490CA	C6_01490C_A	Ortholog of <i>Candida albicans WO-1</i> : CAWG_05215	30.5974	2.91306	1.54254	1.91553e-06
CAALFM_C112330WA	C1_12330W_A	Protein of unknown function	12.9907	6.20543	2.63353	1.77914e-06
CAALFM_C102520WA	SCW4	Putative cell wall protein	9.36525	10.4407	3.38415	1.65019e-06
CAALFM_C603600CA	C6_03600C_A	Putative cytochrome P450	10.2065	9.0436	3.1769	1.15621e-06
CAALFM_C504850WA	C5_04850W_A	Protein of unknown function	60.3414	0.471387	-1.08502	9.04784e-07
CAALFM_C203630WA	C2_03630W_A	Ortholog of <i>C. dubliniensis CD36</i> : Cd36_18340, <i>Candida tenuis NRRL Y-1498</i> : CANTEDRAFT_124631, <i>Debaryomyces hansenii CBS767</i> : DEHA2D04356g and <i>Pichia stipitis Pignal</i> : PICST_34839	17.8735	4.78591	2.25879	6.46844e-07
CAALFM_C205960CA	C2_05960C_A	Ortholog of <i>C. dubliniensis CD36</i> : Cd36_20380, <i>C. parapsilosis CDC317</i> : CPAR2_209840, <i>Candida tropicalis MYA-3404</i> : CTRG_01513 and <i>Candida albicans WO-1</i> : CAWG_04340	68.3204	2.58698	1.37127	4.85043e-07
CAALFM_C302980CA	C3_02980C_A	Ortholog of <i>C. dubliniensis CD36</i> : Cd36_82960, <i>C. parapsilosis CDC317</i> : CPAR2_102390, <i>C. auris B8441</i> : B9J08_001199, <i>Candida tenuis NRRL Y-1498</i> : CANTEDRAFT_133198 and <i>Candida albicans WO-1</i> : CAWG_02618	51.6587	0.362982	-1.46203	4.50831e-07
CAALFM_CR07300WA	CR_07300W_A	Protein similar to ferric reductase Fre10p	25.2126	3.54384	1.82531	4.32145e-07
CAALFM_C206840WA	SPR1	Putative GPI-anchored protein	29.1147	3.1363	1.64906	4.26166e-07
CAALFM_C407160WA	C4_07160W_A	Ortholog of <i>C. dubliniensis CD36</i> : Cd36_26300, <i>Candida tenuis NRRL Y-1498</i> : cten_CGOB_00015, <i>Debaryomyces hansenii CBS767</i> : DEHA2G16104g and <i>Pichia stipitis Pignal</i> : psti_CGOB_00212	46.5034	2.45556	1.29605	4.06267e-07
CAALFM_C110570CA	C1_10570C_A	Protein with predicted RNI-like domains	42.9943	2.58234	1.36868	4.04958e-07
CAALFM_C113080WA	OP4	Ala- Leu- and Ser-rich protein	9.32973	12.5023	3.64412	3.78255e-07
CAALFM_C404400CA	C4_04400C_A	Protein of unknown function	5.93457	Inf	Inf	3.46947e-07
CAALFM_CR01510CA	CR_01510C_A	Protein of unknown function	11.4896	8.77218	3.13293	2.96293e-07
CAALFM_C602710CA	SAP6	Biofilm-specific aspartyl protease	43.1259	2.6229	1.39116	2.38409e-07
CAALFM_CR05090CA	HGT9	Putative glucose transporter of the major facilitator superfamily	10.6375	11.1733	3.48199	2.29828e-07
CAALFM_C108330CA	ADH2	Alcohol dehydrogenase	124.813	2.497	1.3202	1.83998e-07
CAALFM_C406360CA	C4_06360C_A	Has domain(s) with predicted role in oxidation-reduction process	35.7955	2.92482	1.54835	1.58172e-07
CAALFM_C202570WA	C2_02570W_A	Predicted membrane transporter	69.7834	2.23517	1.16039	1.52798e-07
CAALFM_C304450CA	C3_04450C_A	Protein of unknown function	17.6257	7.04102	2.81578	1.35252e-07
CAALFM_C106430CA	C1_06430C_A	Ortholog of <i>C. dubliniensis CD36</i> : Cd36_06020, <i>C. parapsilosis CDC317</i> : CPAR2_803380, <i>C. auris B8441</i> : B9J08_000606, <i>Candida tenuis NRRL Y-1498</i> : CANTEDRAFT_91858 and <i>Pichia stipitis Pignal</i> : PICST_30337	8.37087	22.4376	4.48784	1.01319e-07
CAALFM_C604620CA	NAG4	Putative transporter	16.898	6.52747	2.70652	9.72456e-08
CAALFM_C500470CA	KRE62	Putative subunit of glucan synthase	49.9052	3.75359	1.90827	9.52166e-08
CAALFM_C113950CA	C1_13950C_A	Ortholog(s) have Atg8 ligase activity, enzyme activator activity, protein tag activity	73.5	0.423468	-1.23968	9.38162e-08
CAALFM_C305540CA	C3_05540C_A	Putative U2 snRNP-associated protein	57.6115	2.31554	1.21135	8.12777e-08
CAALFM_C204280WA	C2_04280W_A	Ortholog(s) have protein serine/threonine kinase activity, protein serine/threonine/tyrosine kinase activity, protein tyrosine kinase activity	61.3419	0.437545	-1.1925	7.19659e-08
CAALFM_CR10210WA	PGA12	Putative GPI-anchored protein	19.802	4.85427	2.27925	7.19584e-08
CAALFM_C111710CA	C1_11710C_A	Ortholog of <i>C. dubliniensis CD36</i> : Cd36_11020 and <i>Candida albicans WO-1</i> : CAWG_00266	13.6179	7.31788	2.87143	6.57105e-08
CAALFM_C600520WA	C6_00520W_A	Predicted ORF from Assembly 19	78.9763	2.10863	1.0763	5.42175e-08
CAALFM_C107860WA	C1_07860W_A	Ortholog of <i>C. dubliniensis CD36</i> : Cd36_07380 and <i>Candida albicans WO-1</i> : CAWG_00634	88.934	0.4986	-1.00404	5.05634e-08
CAALFM_C104800CA	C1_04800C_A	Ortholog of <i>C. parapsilosis CDC317</i> : CPAR2_105580, <i>C. dubliniensis CD36</i> : Cd36_04550, <i>Lodderomyces elongisporus NRLL YB-4239</i> : LELG_03202 and <i>Candida metapsilosis</i> : CMET_5254	21.7092	4.54665	2.1848	4.79611e-08
CAALFM_CR04150WA	CR_04150W_A	Ortholog(s) have S-adenosylmethionine-dependent methyltransferase activity and role in translational readthrough	50.3907	2.59556	1.37605	4.64856e-08
CAALFM_C503910CA	C5_03910C_A	Ortholog of <i>C. dubliniensis CD36</i> : Cd36_53630, <i>C. parapsilosis CDC317</i> : CPAR2_302980, <i>Pichia stipitis Pignal</i> : PICST_32155, <i>Candida tropicalis MYA-3404</i> : CTRG_03184 and <i>Candida albicans WO-1</i> : CAWG_04763	44.8774	0.342044	-1.54774	3.33254e-08
CAALFM_C107670WA	ZCF4	Putative Zn(II)2Cys6 transcription factor	33.0584	3.41494	1.77186	2.0006e-08
CAALFM_C601090CA	C6_01090C_A	Ortholog of <i>Candida tropicalis NEW ASSEMBLY</i> : CTRG1_CGOB_00181, <i>Candida tropicalis MYA-3404</i> : CTRG_02973 and <i>Candida albicans WO-1</i> : CAWG_05252	89.6207	0.487125	-1.03763	1.52632e-08
CAALFM_C105760CA	PGA26	GPI-anchored adhesin-like protein of the cell wall	46.8722	0.36137	-1.46845	1.30664e-08
CAALFM_C111410CA	C1_11410C_A	Predicted ORF from original SGTC Assembly 19 annotation, removed from the reduced ORF set by the SGTC	33.8638	3.39287	1.7625	1.23281e-08
CAALFM_C401940WA	PHO89	Putative phosphate permease	51.5884	4.02493	2.00896	1.21785e-08
CAALFM_CR05430WA	CSP1	Putative cell wall associated protein	90.5998	2.03856	1.02755	1.17828e-08
CAALFM_C112800WA	C1_12800W_A	Ortholog of <i>C. dubliniensis CD36</i> : Cd36_11980, <i>C. parapsilosis CDC317</i> : CPAR2_201330, <i>C. auris B8441</i> : B9J08_003701 and <i>Candida tenuis NRRL Y-1498</i> : CANTEDRAFT_114815	78.4434	0.460571	-1.1185	1.13453e-08
CAALFM_C201040WA	C2_01040W_A	PProtein of unknown function	124.289	0.291717	-1.77736	1.09864e-08
CAALFM_C504480CA	C5_04480C_A	Has domain(s) with predicted nucleic acid binding, nucleotide binding activity	8.36614	54.4213	5.7661	1.09088e-08
CAALFM_C107480CA	C1_07480C_A	Has domain(s) with predicted ATP binding, DNA binding, helicase activity, hydrolase activity, nucleic acid binding activity	50.5619	2.74481	1.45671	8.24225e-09
CAALFM_C106860WA	C1_06860W_A	RTA domain protein	15.2861	7.95392	2.99167	6.67358e-09
CAALFM_C500850CA	C5_00850C_A	Ortholog(s) have role in aerobic respiration and mitochondrial intermembrane space localization	94.1713	2.07841	1.05548	6.60469e-09
CAALFM_C112000CA	C1_12000C_A	Planktonic growth-induced gene	54.9185	2.6347	1.39764	3.99691e-09
CAALFM_C404360WA	C4_04360W_A	Putative cytochrome P450	69.5275	2.38025	1.25111	3.66583e-09
CAALFM_C306180CA	TSA1	TSA/alkyl hydroperoxide peroxidase C (AhPC) family protein	349.627	3.15138	1.65598	2.84397e-09
CAALFM_C210650WA	C2_10650W_A	Protein of unknown function	47.9578	0.260905	-1.9384	2.48392e-09
CAALFM_CR06670WA	CFL11	Superoxide-generating NADPH oxidase, produces extracellular burst of reactive oxygen species at growing cell tips during hyphal morphogenesis, flucytosine repressed	13.0265	13.3823	3.74225	2.36131e-09
CAALFM_C702210WA	C7_02210W_A	Ortholog of <i>C. dubliniensis CD36</i> : Cd36_72020 and <i>Candida albicans WO-1</i> : CAWG_05570	28.8939	4.13807	2.04896	1.7228e-09
CAALFM_C306790WA	TRY6	Helix-loop-helix transcription factor	59.109	2.59387	1.37511	1.40039e-09
CAALFM_C110750CA	C1_10750C_A	Putative vacuolar H+ ATPase subunit e of the V-ATPase V0 subcomplex	578.66	0.382521	-1.38639	1.28941e-09
CAALFM_C306340WA	HNT2	Putative dinucleoside triphosphate hydrolase	101.21	0.486385	-1.03983	1.13169e-09
CAALFM_C206340WA	EFH1	APSES transcription factor	97.0679	2.59367	1.37499	9.64999e-10
CAALFM_C206350CA	C2_06350C_A	Ortholog(s) have 4-hydroxyphenylpyruvate dioxygenase activity and role in aromatic amino acid family biosynthetic process	13.7096	12.4908	3.64279	7.20814e-10
CAALFM_C204090WA	C2_04090W_A	Ortholog of <i>C. dubliniensis CD36</i> : Cd36_18730, <i>C. parapsilosis CDC317</i> : CPAR2_212510, <i>C. auris B8441</i> : B9J08_004481 and <i>Candida tenuis NRRL Y-1498</i> : CANTEDRAFT_135843	32.0601	3.91669	1.96964	6.76353e-10
CAALFM_C703140WA	C7_03140W_A	Ortholog of <i>Candida albicans WO-1</i> : CAWG_05647	87.2398	2.21648	1.14827	6.4455e-10
CAALFM_C404080CA	PGA31	Cell wall protein	17.7696	7.70627	2.94603	5.97348e-10
CAALFM_C302750WA	C3_02750W_A	Protein with a ribonuclease III domain	25.7935	4.92679	2.30065	5.72346e-10
CAALFM_C205900WA	C2_05900W_A	Ortholog(s) have SUMO transferase activity, chromatin binding activity and role in homologous chromosome pairing at meiosis, protein sumoylation, reciprocal meiotic recombination, synaptonemal complex assembly	12.3079	17.6747	4.14362	4.84316e-10
CAALFM_C208080CA	IFM3	Protein with a 2-hydroxyacid dehydrogenase catalytic domain	103.994	2.08052	1.05694	4.25968e-10
CAALFM_C701880CA	C7_01880C_A	Ortholog(s) have FAD transmembrane transporter activity, role in FAD transport and mitochondrion localization	69.4796	2.49576	1.31948	4.25707e-10
CAALFM_C503430WA	C5_03430W_A	Protein of unknown function	54.5341	2.80585	1.48844	4.12481e-10
CAALFM_C207530CA	C2_07530C_A	Ortholog(s) have protein serine/threonine kinase activity	16.4142	9.7245	3.28162	1.70195e-10
CAALFM_C208340CA	C2_08340C_A	Ortholog of <i>C. dubliniensis CD36</i> : Cd36_22470, <i>Candida tropicalis NEW ASSEMBLY</i> : CTRG1_01829, <i>Candida tropicalis MYA-3404</i> : CTRG_01829 and <i>Candida albicans WO-1</i> : CAWG_05920	15.1975	11.6743	3.54526	1.37997e-10
CAALFM_C107530WA	C1_07530W_A	Ortholog of <i>Candida albicans WO-1</i> : CAWG_00667	52.3724	0.331719	-1.59196	1.24063e-10
CAALFM_C300990CA	C3_00990C_A	Ortholog of <i>S. cerevisiae</i> : YGL138C, <i>C. glabrata CBS138</i> : CAGL0H08910g, <i>C. dubliniensis CD36</i> : Cd36_80910, <i>C. parapsilosis CDC317</i> : CPAR2_102230 and <i>C. auris B8441</i> : B9J08_002616	50.7066	3.11869	1.64094	8.60508e-11
CAALFM_CR08380CA	CR_08380C_A	Protein of unknown function	11.5407	37.2257	5.21823	8.12475e-11
CAALFM_C203350WA	PGA17	Putative GPI-anchored protein	21.3502	6.79721	2.76494	6.35004e-11
CAALFM_C600730WA	C6_00730W_A	Ortholog of <i>C. dubliniensis CD36</i> : Cd36_60640, <i>C. parapsilosis CDC317</i> : CPAR2_602930, <i>C. auris B8441</i> : B9J08_001862, <i>Candida tenuis NRRL Y-1498</i> : CANTEDRAFT_115038 and <i>Pichia stipitis Pignal</i> : PICST_31932	55.9451	2.87214	1.52213	6.29484e-11
CAALFM_C504010CA	C5_04010C_A	Predicted protein of unknown function	42.0967	3.5436	1.82522	5.79656e-11
CAALFM_C106120CA	C1_06120C_A	Has domain(s) with predicted flap-structured DNA binding activity and role in double-strand break repair via single-strand annealing, removal of nonhomologous ends	106.648	0.463634	-1.10894	5.68846e-11
CAALFM_C202130CA	C2_02130C_A	Protein of unknown function	19.6373	7.83023	2.96906	5.6148e-11
CAALFM_CR03450WA	HXT5	Putative sugar transporter	93.0852	0.438379	-1.18975	5.35541e-11
CAALFM_C104940CA	C1_04940C_A	Protein of unknown function	30.3708	0.215393	-2.21496	5.23045e-11
CAALFM_C400640WA	C4_00640W_A	Putative adhesin-like protein	24.962	5.87819	2.55537	5.1402e-11
CAALFM_C304870WA	C3_04870W_A	Ortholog(s) have ubiquitin ligase activator activity	20.8741	7.29251	2.86642	5.0577e-11
CAALFM_C203570CA	C2_03570C_A	Protein of unknown function	183.808	2.18891	1.13021	4.38462e-11
CAALFM_C407020CA	C4_07020C_A	Ortholog of <i>C. dubliniensis CD36</i> : Cd36_46490, <i>Pichia stipitis Pignal</i> : PICST_33598, <i>Candida tropicalis NEW ASSEMBLY</i> : CTRG1_03758 and <i>Spathaspora passalidarum NRRL Y-27907</i> : spas_CGOB_00037	37.3172	4.01656	2.00596	3.79167e-11
CAALFM_C404040WA	C4_04040W_A	Ortholog of <i>C. dubliniensis CD36</i> : Cd36_43820 and <i>Candida albicans WO-1</i> : CAWG_03393	15.7361	12.2871	3.61907	3.56332e-11
CAALFM_C304570CA	DUR35	Putative urea transporter	17.9059	9.4885	3.24618	3.16254e-11
CAALFM_C200800CA	PGA27	Putative GPI-anchored protein	131.194	2.04908	1.03498	1.61158e-11
CAALFM_C210320CA	C2_10320C_A	Protein similar to S. cerevisiae meiosis-specific, spore-wall-localized protein Ssp2p, which is required for wild-type outer spore wall formation in S. cerevisiae	102.221	0.444539	-1.16962	1.4278e-11
CAALFM_CR02440WA	CR_02440W_A	Protein of unknown function	116.579	2.13042	1.09114	1.22314e-11
CAALFM_C402820WA	C4_02820W_A	Ortholog(s) have D-loop DNA binding, Y-form DNA binding, double-stranded DNA binding, four-way junction DNA binding activity, role in reciprocal meiotic recombination and MutSgamma complex, nuclear chromosome localization	17.9237	10.5348	3.39709	7.45996e-12
CAALFM_C704170WA	C7_04170W_A	Protein with a tubulin binding cofactor C domain	134.343	0.487007	-1.03798	5.32631e-12
CAALFM_CR04650WA	CR_04650W_A	Protein involved in microtubule morphogenesis	650.385	0.457642	-1.12771	5.20457e-12
CAALFM_CR00880WA	CR_00880W_A	Ortholog of <i>C. dubliniensis CD36</i> : Cd36_25930, <i>C. parapsilosis CDC317</i> : CPAR2_800910, <i>C. auris B8441</i> : B9J08_003483 and <i>Candida tenuis NRRL Y-1498</i> : CANTEDRAFT_132053	236.811	0.433284	-1.20662	4.03652e-12
CAALFM_C403690CA	C4_03690C_A	Has domain(s) with predicted role in RNA catabolic process and ribonuclease H2 complex localization	120.822	0.470779	-1.08688	3.93453e-12
CAALFM_C500600CA	C5_00600C_A	Protein of unknown function	43.5902	3.81644	1.93223	2.65174e-12
CAALFM_C103810CA	ELA1	Elongin A	201.191	2.13525	1.09441	2.56252e-12
CAALFM_CR10380CA	CR_10380C_A	Protein of unknown function	61.5606	2.99931	1.58463	2.09374e-12
CAALFM_C202550CA	C2_02550C_A	Protein of unknown function	115.38	2.21839	1.14951	1.98991e-12
CAALFM_C200860CA	C2_00860C_A	Protein of unknown function	42.4174	3.97563	1.99118	1.9417e-12
CAALFM_C109900WA	LIP3	Secreted lipase	29.794	5.58238	2.48088	1.56517e-12
CAALFM_C201050WA	C2_01050W_A	Ortholog of <i>Candida tropicalis NEW ASSEMBLY</i> : CTRG1_CGOB_00043 and <i>Candida tropicalis MYA-3404</i> : CTRG_04298	49.4901	3.53428	1.82142	1.49759e-12
CAALFM_C113290WA	C1_13290W_A	Ortholog(s) have role in ascospore wall assembly and ascospore wall, prospore membrane localization	66.5559	5.2139	2.38236	1.45638e-12
CAALFM_C107580CA	PRY1	Pry family pathogenesis-related protein	17.3651	14.296	3.83754	9.8123e-13
CAALFM_C112870CA	C1_12870C_A	Ortholog of <i>Candida albicans WO-1</i> : CAWG_00155	52.6925	0.290871	-1.78155	8.86225e-13
CAALFM_C601200WA	C6_01200W_A	Ortholog of <i>C. dubliniensis CD36</i> : Cd36_61330, <i>C. parapsilosis CDC317</i> : CPAR2_602800, <i>C. auris B8441</i> : B9J08_005399 and <i>Candida tenuis NRRL Y-1498</i> : CANTEDRAFT_94450	110.862	0.441186	-1.18054	7.59884e-13
CAALFM_C203710WA	MNN41	Ortholog(s) have enzyme activator activity and role in protein N-linked glycosylation, protein O-linked glycosylation	16.7328	15.328	3.9381	7.5505e-13
CAALFM_CR02940CA	CR_02940C_A	Putative ornithine transport protein	255.154	2.33321	1.22232	4.38763e-13
CAALFM_C502350CA	C5_02350C_A	Ortholog(s) have endonuclease activity, ubiquitin binding activity and role in mRNA cleavage, nuclear-transcribed mRNA catabolic process, no-go decay	79.9135	0.372604	-1.42429	4.0943e-13
CAALFM_C701130CA	C7_01130C_A	Protein of unknown function	92.8221	2.51113	1.32834	3.63254e-13
CAALFM_CR08080WA	CR_08080W_A	Has domain(s) with predicted RNA binding activity	47.1771	3.92244	1.97175	2.35507e-13
CAALFM_C106340WA	C1_06340W_A	Ortholog of <i>C. dubliniensis CD36</i> : Cd36_05920, <i>C. parapsilosis CDC317</i> : CPAR2_803860, <i>C. auris B8441</i> : B9J08_000594, <i>Pichia stipitis Pignal</i> : PICST_30324 and <i>Candida guilliermondii ATCC 6260</i> : PGUG_04439	229.819	0.470802	-1.08681	2.08077e-13
CAALFM_C202530WA	C2_02530W_A	Has domain(s) with predicted DNA-binding transcription factor activity, sequence-specific DNA binding, zinc ion binding activity and role in regulation of transcription, DNA-templated	23.6772	8.12136	3.02172	2.05787e-13
CAALFM_CR08720WA	CR_08720W_A	Ortholog of <i>C. dubliniensis CD36</i> : Cd36_34310	59.9804	3.2261	1.68979	2.03373e-13
CAALFM_C604320CA	C6_04320C_A	Ortholog of <i>C. dubliniensis CD36</i> : Cd36_64660, <i>C. parapsilosis CDC317</i> : CPAR2_601110, <i>Candida tenuis NRRL Y-1498</i> : CANTEDRAFT_119969 and <i>Debaryomyces hansenii CBS767</i> : DEHA2A05896g	59.5034	3.39819	1.76477	1.94849e-13
CAALFM_C404190CA	C4_04190C_A	Ortholog of <i>C. dubliniensis CD36</i> : Cd36_43870, <i>C. parapsilosis CDC317</i> : CPAR2_402120, <i>Candida tropicalis MYA-3404</i> : CTRG_05742 and <i>Candida albicans WO-1</i> : CAWG_03407	52.5561	5.44124	2.44393	1.61906e-13
CAALFM_C104080WA	MAD2	Protein required for the spindle assembly checkpoint of the cell cycle	214.421	0.45892	-1.12368	1.60398e-13
CAALFM_CR04710WA	CR_04710W_A	Ortholog(s) have U2-type spliceosomal complex localization	138.186	2.14424	1.10046	1.59302e-13
CAALFM_C107160CA	C1_07160C_A	Protein conserved among the CTG-clade	721.618	0.408338	-1.29217	1.19137e-13
CAALFM_C303060WA	C3_03060W_A	Ortholog(s) have Rab guanyl-nucleotide exchange factor activity, role in endoplasmic reticulum to Golgi vesicle-mediated transport and TRAPPI protein complex, TRAPPII protein complex, TRAPPIII protein complex localization	353.475	0.458705	-1.12436	7.92055e-14
CAALFM_C504380CA	C5_04380C_A	Ortholog of <i>Candida albicans WO-1</i> : CAWG_04810	21.4628	11.0607	3.46737	7.12174e-14
CAALFM_C501300CA	C5_01300C_A	Ortholog(s) have mRNA 3'-UTR binding activity, role in regulation of mRNA stability, regulation of phosphate metabolic process and cytoplasm localization	166.338	0.495839	-1.01206	6.66163e-14
CAALFM_C300390WA	C3_00390W_A	Putative Golgi membrane protein with a predicted role in manganese homeostasis	159.917	2.04476	1.03193	5.62504e-14
CAALFM_C504120CA	C5_04120C_A	Putative inositol oxygenase	286.936	2.10075	1.0709	4.31616e-14
CAALFM_C204470WA	ADH3	Putative NAD-dependent (R,R)-butanediol dehydrogenase	113.585	2.36059	1.23915	3.66601e-14
CAALFM_C503700CA	C5_03700C_A	Ortholog(s) have diphthine synthase activity and role in peptidyl-diphthamide biosynthetic process from peptidyl-histidine	130.683	2.25714	1.17449	2.50063e-14
CAALFM_C302060WA	C3_02060W_A	Ortholog(s) have extracellular region localization	90.5661	2.67014	1.41691	2.43488e-14
CAALFM_C300170CA	C3_00170C_A	Ortholog(s) have GTPase regulator activity, mRNA binding activity	1038.29	0.451215	-1.14811	2.12158e-14
CAALFM_CR10630WA	CR_10630W_A	Ortholog(s) have role in box C/D snoRNP assembly, protein folding, rRNA processing and R2TP complex localization	152.005	2.42281	1.27668	1.97047e-14
CAALFM_C105150CA	C1_05150C_A	Protein of unknown function	96.5403	2.55701	1.35446	1.96e-14
CAALFM_C107150WA	C1_07150W_A	Ortholog of <i>C. dubliniensis CD36</i> : Cd36_06690, <i>C. auris B8441</i> : B9J08_002288, <i>Debaryomyces hansenii CBS767</i> : DEHA2F26620g and <i>Pichia stipitis Pignal</i> : PICST_62738	118.06	2.40076	1.26349	1.27772e-14
CAALFM_CR03480WA	CR_03480W_A	Ortholog of <i>C. dubliniensis CD36</i> : Cd36_28730, <i>Candida tropicalis NEW ASSEMBLY</i> : CTRG1_00749, <i>Candida tropicalis MYA-3404</i> : CTRG_00749 and <i>Candida albicans WO-1</i> : CAWG_01683	58.1344	3.53486	1.82165	1.24451e-14
CAALFM_C602890CA	HPD1	3-hydroxypropionate dehydrogenase	32.3398	6.40584	2.67939	1.1423e-14
CAALFM_C202850WA	UGA6	Putative GABA-specific permease	157.729	2.19549	1.13454	1.13757e-14
CAALFM_C102470WA	C1_02470W_A	Ortholog of <i>C. dubliniensis CD36</i> : Cd36_02330, <i>C. parapsilosis CDC317</i> : CPAR2_106450, <i>Candida tropicalis MYA-3404</i> : CTRG_04653 and <i>Candida albicans WO-1</i> : CAWG_01134	130.357	0.440664	-1.18225	1.01447e-14
CAALFM_C601480WA	C6_01480W_A	Protein with a Rho GDP-dissociation inhibitor domain	77.8808	0.342841	-1.54439	1.00367e-14
CAALFM_C105710CA	UGA4	Putative gamma-aminobutyric acid/polyamine permease	70.8938	3.68403	1.88128	9.65729e-15
CAALFM_C202610CA	HGT20	Putative glucose transporter of the major facilitator superfamily	246.363	0.249264	-2.00426	6.65968e-15
CAALFM_C202780CA	BUB2	Ortholog(s) have GTPase activator activity	176.018	0.491606	-1.02443	6.14187e-15
CAALFM_C106180WA	TLO34	Non-telomeric member of a family of telomere-proximal genes of unknown function	87.6655	2.76851	1.46911	5.64498e-15
CAALFM_C307240WA	C3_07240W_A	Ortholog of <i>Candida albicans WO-1</i> : CAWG_03032	43.6588	4.87583	2.28565	3.52565e-15
CAALFM_C501540WA	C5_01540W_A	Protein component of the small (40S) ribosomal subunit	65.7732	4.81312	2.26697	3.51311e-15
CAALFM_C100370WA	C1_00370W_A	Protein of unknown function	54.5241	3.86104	1.94899	3.11892e-15
CAALFM_C208360CA	OPT5	Oligopeptide transporter	22.9758	11.0078	3.46046	3.03578e-15
CAALFM_C604240WA	C6_04240W_A	Protein with an Alba DNA/RNA-binding protein domain	138.688	2.25931	1.17588	2.08034e-15
CAALFM_C303160CA	C3_03160C_A	Ortholog of <i>C. dubliniensis CD36</i> : Cd36_83120, <i>C. parapsilosis CDC317</i> : CPAR2_103220, <i>C. auris B8441</i> : B9J08_001100 and <i>Candida tenuis NRRL Y-1498</i> : CANTEDRAFT_112860	180.919	0.487171	-1.0375	1.7069e-15
CAALFM_C503630CA	C5_03630C_A	Protein of unknown function	108.079	2.55829	1.35518	1.11692e-15
CAALFM_C503890CA	C5_03890C_A	Protein of unknown function	17.9085	25.5769	4.67677	1.06049e-15
CAALFM_C208580WA	C2_08580W_A	Possible pseudogene	45.3514	8.91723	3.1566	9.91966e-16
CAALFM_C307820WA	C3_07820W_A	Protein of unknown function	365.263	0.455627	-1.13408	8.32447e-16
CAALFM_C102800WA	C1_02800W_A	Protein of unknown function	153.05	2.21546	1.1476	8.29616e-16
CAALFM_C106000WA	C1_06000W_A	Putative dicarboxylic amino acid permease	40.205	5.40188	2.43346	7.78912e-16
CAALFM_C702140WA	C7_02140W_A	Ortholog of <i>C. dubliniensis CD36</i> : Cd36_71960, <i>Pichia stipitis Pignal</i> : psti_CGOB_00136, <i>Candida tropicalis NEW ASSEMBLY</i> : CTRG1_05049 and <i>Spathaspora passalidarum NRRL Y-27907</i> : SPAPADRAFT_63786	55.6963	3.93474	1.97627	6.77321e-16
CAALFM_C111950WA	C1_11950W_A	Protein of unknown function	104.329	0.384115	-1.38039	5.56051e-16
CAALFM_CR08270WA	CR_08270W_A	Protein of unknown function	29.2251	8.2328	3.04138	5.1811e-16
CAALFM_C112560CA	DLH1	Functional homolog of S. cerevisiae Dmc1	33.1482	6.80804	2.76724	4.40431e-16
CAALFM_C306660CA	C3_06660C_A	Ortholog of <i>C. dubliniensis CD36</i> : Cd36_86630, <i>Candida tropicalis NEW ASSEMBLY</i> : CTRG1_05698 and <i>Candida tropicalis MYA-3404</i> : CTRG_05698	27.418	9.34235	3.22379	3.81877e-16
CAALFM_C504180WA	C5_04180W_A	Putative benzene desulfurase	321.164	2.07232	1.05124	3.57819e-16
CAALFM_C109600CA	LIP6	Secreted lipase, member of family of lipase genes expressed differentially in response to carbon source and during infection	343.813	0.41091	-1.28311	1.96613e-16
CAALFM_C305840WA	C3_05840W_A	Has domain(s) with predicted N,N-dimethylaniline monooxygenase activity, NADP binding, flavin adenine dinucleotide binding activity and role in oxidation-reduction process	49.4738	4.67591	2.22525	9.85264e-17
CAALFM_C501570CA	SPO1	Protein similar to phospholipase B	84.9078	3.13489	1.64841	8.85717e-17
CAALFM_CR02490WA	OPT4	Oligopeptide transporter	378.636	0.410239	-1.28546	4.24346e-17
CAALFM_C304160WA	DAL8	Putative allantoate permease	116.192	3.41999	1.77399	3.92114e-17
CAALFM_C700490CA	C7_00490C_A	Putative AdoMet-dependent proline methyltransferase	39.5607	6.22897	2.63899	3.66508e-17
CAALFM_CR03510WA	CR_03510W_A	Protein of unknown function	26.4762	11.2571	3.49277	3.08951e-17
CAALFM_CR02780WA	CR_02780W_A	Protein with similarity to carbonic anhydrases	64.9005	3.77897	1.91799	2.55639e-17
CAALFM_C305330CA	C3_05330C_A	Ortholog of <i>C. dubliniensis CD36</i> : Cd36_85310, <i>C. parapsilosis CDC317</i> : CPAR2_807370, <i>C. auris B8441</i> : B9J08_004442 and <i>Candida tenuis NRRL Y-1498</i> : CANTEDRAFT_115544	182.475	0.464527	-1.10616	1.74685e-17
CAALFM_C300050CA	C3_00050C_A	Predicted ORF from Assembly 19	105.805	0.359878	-1.47442	1.43057e-17
CAALFM_C702000CA	C7_02000C_A	Putative allantoate permease	24.7902	13.5943	3.76493	1.22106e-17
CAALFM_C102670CA	MNN43	Protein required for transfer of mannosylphosphate	40.9977	6.03543	2.59346	1.1649e-17
CAALFM_C400690CA	C4_00690C_A	Ortholog(s) have role in peptidyl-diphthamide biosynthetic process from peptidyl-histidine	175.131	2.17953	1.12402	1.05599e-17
CAALFM_C406970CA	ZRT101	Putative zinc transporter	36.5361	7.1095	2.82975	9.67761e-18
CAALFM_C110250CA	C1_10250C_A	Ortholog of <i>C. dubliniensis CD36</i> : Cd36_09650, <i>C. parapsilosis CDC317</i> : CPAR2_805060, <i>C. auris B8441</i> : B9J08_004034 and <i>Candida tenuis NRRL Y-1498</i> : CANTEDRAFT_95780	97.9208	2.95536	1.56333	5.96022e-18
CAALFM_C113360CA	RMP1	Ortholog of Rmp1	139.621	2.45651	1.29661	5.4362e-18
CAALFM_C209960WA	C2_09960W_A	Ortholog(s) have thiosulfate sulfurtransferase activity and role in tRNA wobble position uridine thiolation, tRNA wobble uridine modification	277.521	0.415696	-1.2664	2.73894e-18
CAALFM_C113770CA	C1_13770C_A	Has domain(s) with predicted nucleic acid binding activity	202.358	0.413299	-1.27474	2.47044e-18
CAALFM_C406370CA	C4_06370C_A	Ortholog(s) have borate efflux transmembrane transporter activity, role in borate transport, protein targeting to vacuole and fungal-type vacuole, plasma membrane localization	164.831	0.432107	-1.21054	7.94571e-19
CAALFM_C110810WA	C1_10810W_A	Pry family pathogenesis-related protein	31.934	9.23181	3.20661	6.60012e-19
CAALFM_C112860CA	C1_12860C_A	Protein of unknown function	155.061	0.417701	-1.25946	5.15906e-19
CAALFM_C402150CA	C4_02150C_A	Ortholog(s) have GTPase activating protein binding, cAMP-dependent protein kinase inhibitor activity	150.196	2.43455	1.28366	4.98174e-19
CAALFM_C307450CA	C3_07450C_A	Has domain(s) with predicted endodeoxyribonuclease activity, producing 5'-phosphomonoesters activity	195.084	0.333837	-1.58278	4.72076e-19
CAALFM_C105700WA	AUT7	Putative autophagosome protein	1204.99	0.48221	-1.05227	3.77447e-19
CAALFM_C502810WA	C5_02810W_A	Ortholog(s) have RNA binding activity, role in mRNA splicing, via spliceosome and U4/U6 x U5 tri-snRNP complex, U6 snRNP, nucleolus, nucleus localization	161.836	2.38438	1.25361	2.75749e-19
CAALFM_CR02600WA	NUE1	Mitochondrial protein required for expression of mitochondrial respiratory chain complex I (NADH:ubiquinone oxidoreductase)	116.57	2.83597	1.50384	2.50966e-19
CAALFM_C207840WA	C2_07840W_A	Has domain(s) with predicted N,N-dimethylaniline monooxygenase activity, NADP binding, flavin adenine dinucleotide binding activity and role in oxidation-reduction process	36.3646	7.85783	2.97413	2.45275e-19
CAALFM_C202230CA	C2_02230C_A	Protein with a globin-like domain	41.3744	6.7783	2.76092	1.94902e-19
CAALFM_CR00710CA	CR_00710C_A	Ortholog(s) have 3-oxoacyl-[acyl-carrier-protein] reductase (NADPH) activity, role in aerobic respiration, fatty acid metabolic process and mitochondrion localization	74.7243	3.7718	1.91525	1.79804e-19
CAALFM_C103410WA	C1_03410W_A	Protein of unknown function	184.662	0.446097	-1.16457	1.6525e-19
CAALFM_C402210WA	C4_02210W_A	Ortholog of <i>C. dubliniensis CD36</i> : Cd36_42100, <i>Debaryomyces hansenii CBS767</i> : DEHA2C14850g, <i>Pichia stipitis Pignal</i> : PICST_52615 and <i>Candida tropicalis MYA-3404</i> : CTRG_00173	37.8258	7.80813	2.96498	1.64075e-19
CAALFM_C109930WA	C1_09930W_A	Protein of unknown function	66.7575	4.15713	2.05559	1.18613e-19
CAALFM_C400230WA	C4_00230W_A	Ortholog of <i>C. dubliniensis CD36</i> : Cd36_40300, <i>C. parapsilosis CDC317</i> : CPAR2_402190, <i>C. auris B8441</i> : B9J08_003511 and <i>Candida tenuis NRRL Y-1498</i> : cten_CGOB_00197	633.454	0.488812	-1.03265	9.22475e-20
CAALFM_C404880WA	FGR10	Putative asparaginase	142.638	2.5426	1.34631	8.92097e-20
CAALFM_C112270WA	SRT1	Ortholog(s) have dehydrodolichyl diphosphate synthase activity, prenyltransferase activity, role in dolichol biosynthetic process, protein glycosylation and dehydrodolichyl diphosphate synthase complex, lipid droplet localization	235.707	0.484226	-1.04625	8.0438e-20
CAALFM_C301480CA	RKI1	Ortholog(s) have ribose-5-phosphate isomerase activity and role in pentose-phosphate shunt, pyridoxine biosynthetic process	252.88	2.04115	1.02938	7.69172e-20
CAALFM_C402190CA	C4_02190C_A	CoA-transferase family protein	35.7219	8.61222	3.10639	6.8886e-20
CAALFM_C703150WA	C7_03150W_A	Protein of unknown function	104.77	3.01842	1.5938	4.86782e-20
CAALFM_C103580WA	-	-	17.2959	Inf	Inf	4.85852e-20
CAALFM_C209030WA	C2_09030W_A	Protein of unknown function	234.063	0.335965	-1.57362	3.36912e-20
CAALFM_C304210WA	C3_04210W_A	Ortholog of <i>C. dubliniensis CD36</i> : Cd36_84160, <i>C. auris B8441</i> : B9J08_001714, <i>Candida tenuis NRRL Y-1498</i> : cten_CGOB_00085 and <i>Debaryomyces hansenii CBS767</i> : DEHA2B08404g	105.106	3.07743	1.62173	1.48713e-20
CAALFM_C604230WA	C6_04230W_A	Ortholog of <i>C. dubliniensis CD36</i> : Cd36_64900, <i>C. parapsilosis CDC317</i> : CPAR2_600390, <i>Pichia stipitis Pignal</i> : PICST_30726 and <i>Candida guilliermondii ATCC 6260</i> : PGUG_04023	69.3567	4.1735	2.06126	1.26161e-20
CAALFM_C603280WA	C6_03280W_A	Ortholog of <i>C. dubliniensis CD36</i> : Cd36_63740, <i>C. parapsilosis CDC317</i> : CPAR2_503850, <i>Pichia stipitis Pignal</i> : PICST_32045 and <i>Candida guilliermondii ATCC 6260</i> : PGUG_00070	47.634	7.42627	2.89264	1.13421e-20
CAALFM_CR04270CA	CR_04270C_A	Has domain(s) with predicted nucleic acid binding, zinc ion binding activity	102.535	3.1616	1.66065	9.75616e-21
CAALFM_C503530CA	C5_03530C_A	Putative coenzyme Q (ubiquinone) binding protein	253.025	2.06255	1.04443	8.83754e-21
CAALFM_C110510WA	C1_10510W_A	Protein of unknown function	169.406	0.333546	-1.58404	7.55487e-21
CAALFM_C208660CA	C2_08660C_A	Protein of unknown function	174.61	2.3923	1.2584	7.08807e-21
CAALFM_C703550CA	C7_03550C_A	Protein of unknown function	29.8326	13.2314	3.72589	6.53375e-21
CAALFM_CR04970CA	CR_04970C_A	Ortholog of <i>C. dubliniensis CD36</i> : Cd36_30370, <i>Candida tropicalis NEW ASSEMBLY</i> : CTRG1_00536, <i>Candida tropicalis MYA-3404</i> : CTRG_00536 and <i>Candida albicans WO-1</i> : CAWG_01831	34.8547	9.72894	3.28228	6.27742e-21
CAALFM_C404180CA	C4_04180C_A	Ortholog(s) have role in phospholipid biosynthetic process, phospholipid metabolic process, postreplication repair and endoplasmic reticulum localization	343.062	0.444027	-1.17128	4.13374e-21
CAALFM_C404980WA	C4_04980W_A	Predicted membrane transporter	252.021	0.482734	-1.0507	4.02577e-21
CAALFM_C102310CA	C1_02310C_A	Ortholog(s) have chromatin DNA binding activity and role in cell wall mannoprotein biosynthetic process, positive regulation of transcription by RNA polymerase II, telomere maintenance, telomere maintenance via recombination	220.35	0.451724	-1.14649	3.50328e-21
CAALFM_C406960WA	C4_06960W_A	Protein of unknown function	126.674	2.83038	1.501	3.06416e-21
CAALFM_C204740CA	C2_04740C_A	Ortholog of <i>C. dubliniensis CD36</i> : Cd36_19310, <i>C. parapsilosis CDC317</i> : CPAR2_209710, <i>C. auris B8441</i> : B9J08_002949 and <i>Candida tenuis NRRL Y-1498</i> : CANTEDRAFT_113479	220.106	2.18445	1.12727	3.00689e-21
CAALFM_CR07740WA	CR_07740W_A	Ortholog of <i>C. dubliniensis CD36</i> : Cd36_00150, <i>Lodderomyces elongisporus NRLL YB-4239</i> : LELG_01269 and <i>Candida tropicalis NEW ASSEMBLY</i> : CTRG1_CGOB_00075	46.8303	6.69612	2.74333	1.70672e-21
CAALFM_CR04740CA	ADE6	5-Phosphoribosylformyl glycinamidine synthetase	11142.3	0.429812	-1.21822	1.48183e-21
CAALFM_C700100WA	FRP2	Putative ferric reductase	275.483	0.44847	-1.15692	1.37139e-21
CAALFM_C700880CA	C7_00880C_A	Protein of unknown function	980.146	0.485025	-1.04387	1.31583e-21
CAALFM_CR08670CA	CR_08670C_A	Protein with an enoyl-CoA hydratase related domain	140.147	0.280725	-1.83277	1.30921e-21
CAALFM_C301340WA	C3_01340W_A	Ortholog of <i>C. dubliniensis CD36</i> : Cd36_81270, <i>C. parapsilosis CDC317</i> : CPAR2_502880, <i>C. auris B8441</i> : B9J08_003308 and <i>Candida tenuis NRRL Y-1498</i> : CANTEDRAFT_101483	208.648	2.36633	1.24265	1.22471e-21
CAALFM_CR07820WA	CR_07820W_A	Protein with monooxygenase domains	61.0801	4.93597	2.30333	8.638e-22
CAALFM_C701050WA	C7_01050W_A	Has domain(s) with predicted catalytic activity and role in cellular metabolic process	136.419	2.77761	1.47384	8.43159e-22
CAALFM_C207240CA	C2_07240C_A	Has domain(s) with predicted CoA-transferase activity and role in metabolic process	209.396	2.26336	1.17847	3.93872e-22
CAALFM_C304100WA	C3_04100W_A	Ortholog of <i>Candida albicans WO-1</i> : CAWG_02725	202.383	2.34515	1.22968	3.29416e-22
CAALFM_C103000WA	HOL1	Putative MFS transporter	121.865	0.336794	-1.57006	2.68807e-22
CAALFM_C300210CA	C3_00210C_A	Predicted integral membrane protein	85.2167	0.266217	-1.90933	2.6845e-22
CAALFM_CR09940WA	CR_09940W_A	Ortholog of <i>S. cerevisiae</i> : SPS4, <i>C. glabrata CBS138</i> : CAGL0I09834g, <i>C. dubliniensis CD36</i> : Cd36_35035, <i>C. parapsilosis CDC317</i> : CPAR2_200810 and <i>C. auris B8441</i> : B9J08_002747	63.0004	7.84281	2.97137	1.50053e-22
CAALFM_C400750CA	C4_00750C_A	Protein of unknown function	253.14	2.14198	1.09894	1.02319e-22
CAALFM_C602550WA	C6_02550W_A	Ortholog of <i>C. dubliniensis CD36</i> : Cd36_62790, <i>C. parapsilosis CDC317</i> : CPAR2_601680, <i>C. auris B8441</i> : B9J08_001637 and <i>Candida tenuis NRRL Y-1498</i> : cten_CGOB_00252	130.484	2.90206	1.53708	9.85187e-23
CAALFM_C105920WA	C1_05920W_A	Protein of unknown function	269.865	2.08735	1.06167	9.03072e-23
CAALFM_C206930CA	C2_06930C_A	Ortholog of <i>C. dubliniensis CD36</i> : Cd36_21220, <i>C. parapsilosis CDC317</i> : CPAR2_406700, <i>Candida tenuis NRRL Y-1498</i> : CANTEDRAFT_127772 and <i>Candida tropicalis MYA-3404</i> : CTRG_01766	35.5141	11.3554	3.50531	8.38335e-23
CAALFM_C401320CA	OPT6	Putative oligopeptide transporter	324.626	0.482396	-1.05171	7.7741e-23
CAALFM_C210770WA	RPC11	Putative RNA polymerase III subunit C11	162.786	2.62104	1.39014	5.36721e-23
CAALFM_C400490WA	C4_00490W_A	Has domain(s) with predicted role in peptidyl-diphthamide biosynthetic process from peptidyl-histidine and cytoplasm localization	151.49	2.74795	1.45836	4.02872e-23
CAALFM_C406950WA	C4_06950W_A	Predicted pseudouridine synthase	297.931	2.03288	1.02353	3.89204e-23
CAALFM_C603000CA	C6_03000C_A	Protein with a predicted double-strand break repair domain	228.588	0.337506	-1.56702	3.69501e-23
CAALFM_C108530WA	C1_08530W_A	Ortholog of <i>C. dubliniensis CD36</i> : Cd36_08040, <i>C. parapsilosis CDC317</i> : CPAR2_207180, <i>C. auris B8441</i> : B9J08_000292 and <i>Candida tenuis NRRL Y-1498</i> : CANTEDRAFT_114140	148.798	0.3678	-1.44301	3.04171e-23
CAALFM_C302670WA	C3_02670W_A	Protein with a predicted role in 60S ribosomal subunit assembly	244.096	2.19946	1.13715	2.74247e-23
CAALFM_CR03370CA	KTI12	Protein similar to S. cerevisiae Kti12p, which associates with Elongator complex	390.764	2.14618	1.10177	2.43106e-23
CAALFM_C108040WA	C1_08040W_A	Ortholog of <i>C. parapsilosis CDC317</i> : CPAR2_804320, <i>Candida tenuis NRRL Y-1498</i> : CANTEDRAFT_114112, <i>Debaryomyces hansenii CBS767</i> : DEHA2G14938g and <i>Candida guilliermondii ATCC 6260</i> : PGUG_02885	266.172	0.467353	-1.09741	2.10682e-23
CAALFM_C600940CA	C6_00940C_A	Ortholog of <i>S. cerevisiae</i> : PRM5, <i>C. dubliniensis CD36</i> : Cd36_60980, <i>C. parapsilosis CDC317</i> : CPAR2_603060, <i>C. auris B8441</i> : B9J08_003420 and <i>Candida tenuis NRRL Y-1498</i> : CANTEDRAFT_113703	159.883	0.121189	-3.04467	1.92719e-23
CAALFM_C400480WA	DUR4	Putative urea permease	270.282	2.1206	1.08447	1.57118e-23
CAALFM_CR10790WA	MAL2	Alpha-glucosidase	160.786	2.66894	1.41627	1.53279e-23
CAALFM_CR10640WA	CR_10640W_A	Has domain(s) with predicted antiporter activity, xenobiotic transmembrane transporter activity, role in drug transmembrane transport and membrane localization	344.192	2.55911	1.35564	1.4282e-23
CAALFM_C701010WA	C7_01010W_A	Ortholog of <i>C. dubliniensis CD36</i> : Cd36_70940, <i>C. parapsilosis CDC317</i> : CPAR2_300280, <i>Debaryomyces hansenii CBS767</i> : DEHA2F22220g and <i>Pichia stipitis Pignal</i> : PICST_32459	39.9132	9.76484	3.2876	1.25386e-23
CAALFM_CR05940WA	CEK2	MAP kinase required for wild-type efficiency of mating	50.0699	7.03237	2.81401	6.09182e-24
CAALFM_C206530WA	C2_06530W_A	Ortholog of S. cerevisiae Tah11, a DNA replication licensing factor required for pre-replication complex assembly	253.384	2.58849	1.37211	4.56622e-24
CAALFM_C304350CA	C3_04350C_A	Has domain(s) with predicted oxidoreductase activity and role in metabolic process, oxidation-reduction process	76.4694	4.46489	2.15863	2.90129e-24
CAALFM_CR07510WA	CR_07510W_A	Ortholog(s) have U1 snRNP, U2 snRNP, U2-type prespliceosome, U4/U6 x U5 tri-snRNP complex, U5 snRNP, post-mRNA release spliceosomal complex, spliceosomal complex localization	463.83	2.12744	1.08912	2.83639e-24
CAALFM_C205980CA	C2_05980C_A	Ortholog(s) have acyl-CoA hydrolase activity, role in fatty acid beta-oxidation, fatty acid oxidation and peroxisome localization	468.749	2.05422	1.03859	1.96306e-24
CAALFM_C402610CA	SUL2	Putative sulfate transporter	156.883	0.362749	-1.46296	1.54873e-24
CAALFM_C701910CA	C7_01910C_A	Similar to bacterial DnaJ	158.156	2.74428	1.45643	9.39581e-25
CAALFM_C501260WA	C5_01260W_A	Ortholog of <i>C. dubliniensis CD36</i> : Cd36_51070, <i>C. parapsilosis CDC317</i> : CPAR2_302610, <i>Candida tropicalis MYA-3404</i> : CTRG_05379, <i>Candida albicans WO-1</i> : CAWG_04514 and <i>Candida metapsilosis</i> : CMET_1253	97.7571	3.72839	1.89855	9.03327e-25
CAALFM_C208890WA	C2_08890W_A	Ortholog(s) have DNA binding activity	38.3127	11.9369	3.57735	8.09478e-25
CAALFM_C302840WA	C3_02840W_A	Ortholog(s) have RNA binding, ribonuclease MRP activity, ribonuclease P activity	136.917	3.01156	1.59051	6.60578e-25
CAALFM_C307570CA	C3_07570C_A	Ortholog(s) have thiamine phosphate phosphatase activity and role in phosphate ion transport	262.214	2.1952	1.13435	5.81874e-25
CAALFM_CR09190CA	CR_09190C_A	Putative phytanoyl-CoA dioxygenase family protein	246.017	0.43728	-1.19337	4.19059e-25
CAALFM_C107960WA	C1_07960W_A	Predicted nuclear exosome-associated nucleic acid binding protein	171.605	2.67833	1.42133	1.24487e-25
CAALFM_C302850CA	C3_02850C_A	Plasma membrane-associated protein	282.923	2.27741	1.1874	1.21631e-25
CAALFM_C306990WA	C3_06990W_A	Ortholog(s) have palmitoyltransferase activity, role in protein palmitoylation, vacuole fusion, non-autophagic and fungal-type vacuole, fungal-type vacuole membrane localization	267.361	0.452592	-1.14372	1.17101e-25
CAALFM_C702830CA	LIP5	Cold-activated secreted lipase, differentially expressed lipase gene family member with possible roles in nutrition and acidic microenvironment	142.507	0.33493	-1.57807	7.06997e-26
CAALFM_C103460CA	C1_03460C_A	Protein of unknown function	326.709	0.484847	-1.0444	3.59352e-26
CAALFM_C111260CA	-	-	69.9273	5.28044	2.40066	3.024e-26
CAALFM_C703090CA	SSP96	Putative flavin-containing monooxygenase	346.758	2.03197	1.02288	2.59932e-26
CAALFM_C210780CA	PSO2	Putative DNA cross-link repair protein	55.999	6.99196	2.8057	2.29754e-26
CAALFM_C402220CA	ZCF25	Putative Zn(II)2Cys6 transcription factor	40.1111	12.0935	3.59616	2.23219e-26
CAALFM_CR00810WA	CR_00810W_A	Ortholog of <i>C. dubliniensis CD36</i> : Cd36_25870, <i>C. parapsilosis CDC317</i> : CPAR2_804000, <i>C. auris B8441</i> : B9J08_001023 and <i>Candida tenuis NRRL Y-1498</i> : CANTEDRAFT_115661	150.562	2.97485	1.57282	1.80339e-26
CAALFM_C407010CA	C4_07010C_A	Putative DNA repair methyltransferase	362.796	2.0228	1.01635	1.68377e-26
CAALFM_CR03670WA	CR_03670W_A	Ortholog of <i>C. dubliniensis CD36</i> : Cd36_28870, <i>Candida tropicalis NEW ASSEMBLY</i> : CTRG1_00731, <i>Candida tropicalis MYA-3404</i> : CTRG_00731 and <i>Candida albicans WO-1</i> : CAWG_01703	36.6012	15.5219	3.95624	1.25475e-26
CAALFM_C113380WA	C1_13380W_A	Ortholog(s) have role in mRNA splicing, via spliceosome and RES complex, nucleus localization	202.028	2.55594	1.35385	7.1962e-27
CAALFM_C400850CA	C4_00850C_A	Putative secreted acid sphingomyelin phosphodiesterase	87.0988	4.33786	2.11698	5.86712e-27
CAALFM_C210150WA	C2_10150W_A	Secreted protein	78.1085	4.89714	2.29194	5.32554e-27
CAALFM_C700560CA	THG1	tRNA guanylyltransferase, with role in tRNA modification	315.736	2.13417	1.09368	5.24681e-27
CAALFM_C111430WA	C1_11430W_A	Protein of unknown function	317.405	0.472833	-1.0806	4.7866e-27
CAALFM_C306690CA	C3_06690C_A	Ortholog of <i>C. dubliniensis CD36</i> : Cd36_86660, <i>Candida tenuis NRRL Y-1498</i> : cten_CGOB_00028, <i>Candida tropicalis NEW ASSEMBLY</i> : CTRG1_05695 and <i>Candida tropicalis MYA-3404</i> : CTRG_05695	358.211	0.492038	-1.02316	3.40433e-27
CAALFM_C208900WA	C2_08900W_A	Ortholog of <i>C. parapsilosis CDC317</i> : CPAR2_806510, <i>Candida tenuis NRRL Y-1498</i> : CANTEDRAFT_109089, <i>Debaryomyces hansenii CBS767</i> : DEHA2B13508g and <i>Pichia stipitis Pignal</i> : PICST_59544	1082.98	0.388465	-1.36414	3.3198e-27
CAALFM_C304170WA	C3_04170W_A	Predicted ORF from Assembly 19	174.151	2.78167	1.47595	2.78448e-27
CAALFM_C301120WA	C3_01120W_A	Predicted methyltransferase	564.524	2.01364	1.00981	2.58302e-27
CAALFM_C104160CA	C1_04160C_A	Ortholog of <i>S. cerevisiae</i> : YMR087W, <i>C. glabrata CBS138</i> : CAGL0J01397g, <i>C. dubliniensis CD36</i> : Cd36_03920, <i>C. parapsilosis CDC317</i> : CPAR2_107150 and <i>C. auris B8441</i> : B9J08_005139	219.664	0.406304	-1.29937	2.40736e-27
CAALFM_C602660CA	C6_02660C_A	Has domain(s) with predicted carbon-nitrogen ligase activity, with glutamine as amido-N-donor, hydrolase activity	149.322	3.34009	1.73989	2.3476e-27
CAALFM_C305130CA	THI4	Thiamine biosynthetic enzyme precursor	158.886	2.94294	1.55726	1.45646e-27
CAALFM_C102080WA	SET6	Ortholog of S. cerevisiae Set6, a SET domain protein of unknown function	392.521	2.4095	1.26873	9.57438e-28
CAALFM_C203170WA	C2_03170W_A	Protein of unknown function	277.542	0.357011	-1.48596	8.8661e-28
CAALFM_C103150CA	C1_03150C_A	Ortholog of <i>C. dubliniensis CD36</i> : Cd36_02950, <i>C. parapsilosis CDC317</i> : CPAR2_108520, <i>C. auris B8441</i> : B9J08_002035 and <i>Candida tenuis NRRL Y-1498</i> : CANTEDRAFT_100285	924.328	0.479694	-1.05981	7.24727e-28
CAALFM_C205360CA	BIO32	Putative class III aminotransferase with a predicted role in biotin biosynthesis	228.222	2.5036	1.324	6.87264e-28
CAALFM_C400810CA	C4_00810C_A	Ortholog(s) have N(6)-L-threonylcarbamoyladenine synthase activity and role in mitochondrial tRNA threonylcarbamoyladenosine modification, tRNA threonylcarbamoyladenosine modification	263.393	2.31798	1.21287	6.06663e-28
CAALFM_C202010CA	CHT4	Chitinase	468.355	2.03078	1.02204	5.97507e-28
CAALFM_C604430WA	CST5	Scaffold protein for the mitogen-activated protein (MAP) kinase cascade that regulates mating	299.952	2.19922	1.13699	4.59091e-28
CAALFM_C500710WA	IFF8	Putative GPI-anchored adhesin-like protein	130.933	3.34568	1.7423	3.60076e-28
CAALFM_C101880CA	PTR3	Protein similar to S. cerevisiae Ptr3p, which is a sensor of external amino acids	323.903	0.465266	-1.10387	3.55936e-28
CAALFM_C702870CA	TAF19	Putative TFIID subunit	363.266	0.486499	-1.03949	2.79007e-28
CAALFM_C204110WA	C2_04110W_A	Ortholog(s) have DNA helicase activity, heteroduplex DNA loop binding activity	312.776	2.18842	1.12989	1.5358e-28
CAALFM_C503060CA	TNA1	Putative nicotinic acid transporter	46.9555	10.0989	3.33613	1.34774e-28
CAALFM_CR01070WA	CR_01070W_A	Ortholog of <i>C. dubliniensis CD36</i> : Cd36_26070, <i>C. parapsilosis CDC317</i> : CPAR2_803220, <i>C. auris B8441</i> : B9J08_002999 and <i>Candida tenuis NRRL Y-1498</i> : CANTEDRAFT_131795	377.915	0.490146	-1.02872	1.32828e-28
CAALFM_CR06110CA	RFX1	Transcription factor	383.495	2.13415	1.09366	1.32515e-28
CAALFM_C204670WA	C2_04670W_A	Protein of unknown function	67.4129	6.10013	2.60884	1.29302e-28
CAALFM_C500050WA	C5_00050W_A	Predicted ORF from Assembly 19	294.655	0.44756	-1.15985	1.21233e-28
CAALFM_C406490CA	PRI2	Putative DNA primase	346.912	0.47632	-1.07	1.04877e-28
CAALFM_C203680WA	SAP98	Glycosyl-phosphatidylinositol-anchored aspartic endopeptidase	209.475	0.363997	-1.458	1.02306e-28
CAALFM_C206120CA	C2_06120C_A	Ortholog(s) have ubiquitin conjugating enzyme binding activity	189.1	2.74606	1.45737	8.90073e-29
CAALFM_C112840WA	C1_12840W_A	Ortholog(s) have role in cellular response to DNA damage stimulus and FANCM-MHF complex localization	185.731	0.360357	-1.4725	4.4724e-29
CAALFM_C405820WA	C4_05820W_A	Ortholog(s) have cysteine desulfurase activity, role in iron-sulfur cluster assembly and L-cysteine desulfurase complex, extrinsic component of mitochondrial inner membrane, mitochondrial matrix localization	773.515	0.475418	-1.07273	4.15675e-29
CAALFM_C401170CA	BMT9	Beta-mannosyltransferase, 9-gene family that includes characterized genes BMT1, BMT2, BMT3, and BMT4 with roles in beta-1,2-mannosylation of cell wall phosphopeptidomannan	105.011	4.09782	2.03485	3.33665e-29
CAALFM_C503370CA	C5_03370C_A	Ortholog(s) have myosin II heavy chain binding activity, role in mitotic actomyosin contractile ring disassembly and cellular bud neck contractile ring, incipient cellular bud site, myosin II complex localization	127.012	0.280099	-1.83599	1.08965e-29
CAALFM_C400320CA	C4_00320C_A	Ortholog(s) have ubiquitin protein ligase activity and role in protein import into peroxisome matrix, protein polyubiquitination, protein ubiquitination	278.616	0.430938	-1.21445	8.6941e-30
CAALFM_CR03380WA	MTG1	Putative mitochondrial GTPase	364.477	2.09915	1.06981	6.93191e-30
CAALFM_CR06250WA	CR_06250W_A	Ortholog of <i>C. dubliniensis CD36</i> : Cd36_73360 and <i>Candida albicans WO-1</i> : CAWG_01936	290.665	0.436095	-1.19729	6.64024e-30
CAALFM_CR01430WA	GPI15	Ortholog of S. cerevisiae Gpa15	450.669	0.310228	-1.6886	4.51246e-30
CAALFM_C202820CA	C2_02820C_A	Protein of unknown function	389.853	2.0601	1.04271	4.36413e-30
CAALFM_C500330CA	C5_00330C_A	Ortholog(s) have role in fermentation, protein maturation	911.294	0.47148	-1.08473	2.38867e-30
CAALFM_C304190WA	C3_04190W_A	Protein of unknown function	153.976	0.316047	-1.66179	1.60126e-30
CAALFM_CR10690WA	POP3	Putative RNase MRP and nuclear RNase P component	202.711	2.73256	1.45025	1.22383e-30
CAALFM_CR08920WA	CR_08920W_A	Protein with predicted oxidoreductase and dehydrogenase domains	408.042	0.487973	-1.03513	9.59557e-31
CAALFM_C112750CA	C1_12750C_A	Pre-mRNA splicing factor	366.992	2.13766	1.09603	5.39403e-31
CAALFM_C202040WA	C2_02040W_A	Protein of unknown function	686.041	0.499199	-1.00231	2.16857e-31
CAALFM_C204270WA	CAK1	Monomeric CDK-activating kinase	1034.02	0.490045	-1.02901	1.93139e-31
CAALFM_C102180WA	GAL7	Putative galactose-1-phoshphate uridyl transferase	1012.02	0.292379	-1.77409	1.75311e-31
CAALFM_CR02180WA	PHO113	Putative constitutive acid phosphatase	551.887	0.350739	-1.51153	7.48565e-32
CAALFM_C202750CA	C2_02750C_A	Ortholog of <i>C. dubliniensis CD36</i> : Cd36_17620, <i>C. parapsilosis CDC317</i> : CPAR2_212260, <i>Candida tropicalis MYA-3404</i> : CTRG_01348, <i>Candida albicans WO-1</i> : CAWG_04043 and <i>Candida metapsilosis</i> : CMET_2351	71.542	6.75361	2.75566	4.82947e-32
CAALFM_C702010CA	C7_02010C_A	Predicted aldehyde dehydrogenase [NAD(P)+]	72.0876	6.43767	2.68654	3.8253e-32
CAALFM_C113490CA	C1_13490C_A	Ortholog(s) have role in cellular calcium ion homeostasis, regulation of G0 to G1 transition	362.922	0.461236	-1.11642	3.24113e-32
CAALFM_CR05570CA	RNR3	Putative ribonucleotide reductase large subunit	275.814	2.43578	1.28438	1.82173e-32
CAALFM_C303490WA	RSN1	Protein of unknown function	1194.16	0.415284	-1.26783	1.32725e-32
CAALFM_C100030CA	C1_00030C_A	Protein of unknown function	150.638	0.291576	-1.77805	7.12598e-33
CAALFM_C205940CA	VPS33	Ortholog(s) have ATP binding, phosphatidylinositol binding activity	390.579	0.466615	-1.09969	5.39067e-33
CAALFM_C209770CA	INP51	Putative phosphatidylinositol-4,5-bisphosphate phosphatase	468.004	0.493563	-1.0187	3.27325e-33
CAALFM_CR00420WA	CR_00420W_A	Predicted membrane transporter	328.767	2.3113	1.20871	2.0079e-33
CAALFM_C113410WA	COX19	Putative cytochrome c oxidase assembly protein	624.301	0.429659	-1.21874	1.86078e-33
CAALFM_C107800WA	MTO1	Putative mitochondrial protein	297.871	2.39556	1.26036	1.62998e-33
CAALFM_C503310CA	PCL1	Cyclin homolog	312.347	0.175868	-2.50744	1.33285e-33
CAALFM_CR09150WA	CR_09150W_A	Protein of unknown function	220.077	0.363413	-1.46032	1.15507e-33
CAALFM_C402590CA	C4_02590C_A	Ortholog(s) have 5'-flap endonuclease activity	441.07	0.482358	-1.05182	9.62936e-34
CAALFM_C601400WA	C6_01400W_A	Predicted membrane transporter, member of the drug:proton antiporter (14 spanner) (DHA2) family, major facilitator superfamily (MFS)	137.933	3.72922	1.89887	6.96831e-34
CAALFM_C111050WA	C1_11050W_A	Predicted single-stranded nucleic acid binding protein	93.2459	5.21325	2.38218	6.72069e-34
CAALFM_CR06500CA	CR_06500C_A	Protein of unknown function	1460.12	0.463554	-1.10919	5.42128e-34
CAALFM_C110740CA	ASR1	Heat shock protein	1347.5	0.44867	-1.15627	4.02129e-34
CAALFM_C501480WA	FYV5	Protein with a predicted role maturation of 18S rRNA	159.188	3.40916	1.76942	3.99343e-34
CAALFM_C406670WA	C4_06670W_A	Ortholog of <i>C. dubliniensis CD36</i> : Cd36_46140, <i>C. parapsilosis CDC317</i> : CPAR2_501210, <i>C. auris B8441</i> : B9J08_001807 and <i>Candida tenuis NRRL Y-1498</i> : CANTEDRAFT_97195	408.341	2.74985	1.45935	3.65327e-34
CAALFM_C307790WA	STD1	Putative transcription factor	395.553	0.463864	-1.10823	2.94708e-34
CAALFM_C205060CA	C2_05060C_A	Putative sulfiredoxin	303.632	2.41891	1.27435	2.81844e-34
CAALFM_CR00590WA	PHO81	Protein involved in regulation of hyphal development	887.23	0.376864	-1.40788	2.7772e-34
CAALFM_C403680CA	C4_03680C_A	Ortholog(s) have role in nucleotide-excision repair	393.164	0.45797	-1.12667	1.78956e-34
CAALFM_C601770WA	RAD18	Putative transcription factor with zinc finger DNA-binding motif	476.449	2.03799	1.02715	1.78611e-34
CAALFM_C304000CA	CTN3	Peroxisomal carnitine acetyl transferase	235.841	2.70084	1.43341	1.71385e-34
CAALFM_C602310WA	C6_02310W_A	Ortholog(s) have enzyme activator activity, histone acetyltransferase activity, structural molecule activity	662.188	0.370179	-1.43371	1.1804e-34
CAALFM_C205130WA	C2_05130W_A	Putative protein of unknown function	253.461	0.380736	-1.39314	9.02113e-35
CAALFM_C402700WA	C4_02700W_A	Ortholog(s) have DNA clamp loader activity, role in DNA damage checkpoint, nucleotide-excision repair, reciprocal meiotic recombination and Rad17 RFC-like complex localization	423.922	0.471203	-1.08558	7.99093e-35
CAALFM_CR03460WA	CR_03460W_A	Protein with a histone fold domain	900.127	0.479186	-1.06134	7.1695e-35
CAALFM_C600460CA	FET3	Multicopper oxidase	483.337	0.475372	-1.07287	7.14169e-35
CAALFM_C405250WA	C4_05250W_A	Putative ubiquitin-protein ligase	135.109	3.91914	1.97054	2.05432e-35
CAALFM_C602250WA	C6_02250W_A	Predicted methyltransferase	420.739	3.16222	1.66094	1.55493e-35
CAALFM_CR06330CA	CR_06330C_A	Ortholog of <i>S. cerevisiae</i> : YML108W, <i>C. glabrata CBS138</i> : CAGL0J06666g, <i>C. dubliniensis CD36</i> : Cd36_31830, <i>C. parapsilosis CDC317</i> : CPAR2_204870 and <i>C. auris B8441</i> : B9J08_000809	436.022	2.12919	1.09031	1.24394e-35
CAALFM_C111000CA	C1_11000C_A	Protein with a role in nucleolar integrity and processing of pre-rRNA	611.944	2.83303	1.50235	8.42796e-36
CAALFM_C500250CA	C5_00250C_A	Protein with a predicted role in microtubule-related processes	292.181	2.50981	1.32758	8.04276e-36
CAALFM_C201710WA	HSK3	Subunit of the Dam1 (DASH) complex, which acts in chromosome segregation by coupling kinetochores to spindle microtubules	256.856	0.378362	-1.40216	5.35575e-36
CAALFM_C207300CA	RPA12	Putative DNA-directed RNA polymerase I	237.782	3.32952	1.73531	4.96513e-36
CAALFM_C205290CA	C2_05290C_A	Has domain(s) with predicted role in transport and integral component of membrane localization	2572.94	0.49459	-1.01569	3.7171e-36
CAALFM_C300610WA	C3_00610W_A	Putative conserved oligomeric Golgi complex subunit	428.692	0.46378	-1.10849	2.66369e-36
CAALFM_C210630WA	C2_10630W_A	Ortholog(s) have cytosol, extracellular region localization	418.551	0.458327	-1.12555	2.15735e-36
CAALFM_C404380CA	C4_04380C_A	Protein of unknown function	439.627	2.1501	1.10441	1.79906e-36
CAALFM_C210540WA	MIG2	Transcription factor with zinc finger DNA-binding motif, involved in glucose repression	646.167	2.18897	1.13025	1.27823e-36
CAALFM_CR03290CA	IME2	Putative serine/threonine protein kinase	72.4512	8.08751	3.0157	8.49937e-37
CAALFM_CR05900WA	CR_05900W_A	Ortholog(s) have GTPase activator activity, role in activation of GTPase activity and endosome, trans-Golgi network localization	261.09	0.356642	-1.48745	8.24148e-37
CAALFM_C501620CA	VPS22	ESCRT-II complex protein with a role in multivesicular body (MVB) trafficking	317.182	2.44888	1.29212	8.11408e-37
CAALFM_C301540WA	C3_01540W_A	Plasma-membrane-localized protein	26687.9	0.383602	-1.38232	6.27256e-37
CAALFM_C603170CA	MDR1	Plasma membrane MDR/MFS multidrug efflux pump	292.986	2.55883	1.35549	3.76685e-37
CAALFM_C102100WA	C1_02100W_A	Has domain(s) with predicted ATP binding, microtubule binding, microtubule motor activity, role in microtubule-based movement and microtubule associated complex localization	238.439	0.355784	-1.49093	1.72373e-37
CAALFM_C209730CA	IPK2	Putative inositol polyphosphate multikinase	294.256	0.392985	-1.34745	1.15523e-37
CAALFM_C111470CA	DPP1	Putative diacylglycerol pyrophosphate phosphatase of diacylglycerol production for phospholipid biosynthesis	209.088	0.158728	-2.65537	1.03083e-37
CAALFM_C113200CA	REX3	Ortholog(s) have 3'-5'-exoribonuclease activity	364.512	2.33393	1.22276	9.73658e-38
CAALFM_C210300CA	C2_10300C_A	Protein of unknown function	241.36	2.8283	1.49993	7.38307e-38
CAALFM_CR06660WA	SEO1	Protein with similarity to permeases	432.951	0.456195	-1.13228	7.22571e-38
CAALFM_C102740CA	C1_02740C_A	Has domain(s) with predicted NAD+ binding activity	212.696	0.330939	-1.59536	7.12404e-38
CAALFM_C208820CA	SPO11	DNA endonuclease	60.5667	11.8212	3.5633	6.79761e-38
CAALFM_C204800CA	MDM10	Predicted component of the mitochondrial sorting and assembly machinery (SAM complex) and ER-mitochondria encounter structure (ERMES) complex with a role in protein import into mitochondria	637.095	2.10579	1.07436	3.39145e-38
CAALFM_CR02280WA	PGA23	Putative GPI-anchored protein of unknown function	682.673	0.261512	-1.93505	3.37218e-38
CAALFM_CR08310CA	CR_08310C_A	S. pombe ortholog SPBC460.04c is a predicted sulfonate/alpha-ketoglutare dioxygenase	81.3372	7.06129	2.81993	2.97808e-38
CAALFM_CR02700WA	CR_02700W_A	Ortholog(s) have role in protein transport	313.428	2.50266	1.32347	1.99867e-38
CAALFM_C405000WA	C4_05000W_A	Protein likely to be essential for growth, based on an insertional mutagenesis strategy	175.667	0.287939	-1.79617	9.93098e-39
CAALFM_C603060WA	PGA60	Putative GPI-anchored adhesin-like protein	62.5157	11.0961	3.47198	8.48291e-39
CAALFM_C109180WA	LYS143	Zn(II)2Cys6 transcription factor	463.081	2.17663	1.1221	4.3965e-39
CAALFM_C306450WA	GLG2	Putative self-glucosylating initiator of glycogen synthesis	168.419	3.61137	1.85255	4.09107e-39
CAALFM_C205330CA	C2_05330C_A	Ortholog of <i>C. dubliniensis CD36</i> : Cd36_19810, <i>C. parapsilosis CDC317</i> : CPAR2_206450, <i>C. auris B8441</i> : B9J08_005014 and <i>Candida tenuis NRRL Y-1498</i> : CANTEDRAFT_113905	257.728	2.80262	1.48678	3.27096e-39
CAALFM_C300010CA	C3_00010C_A	Protein of unknown function	441.502	0.453097	-1.14211	3.17688e-39
CAALFM_C406130WA	C4_06130W_A	Ortholog(s) have tubulin binding activity and role in microtubule cytoskeleton organization, mitochondrial fission, mitochondrion inheritance, mitochondrion localization, nuclear migration along microtubule	3163.88	0.382435	-1.38671	2.80664e-39
CAALFM_C112440WA	C1_12440W_A	Putative RNA exonuclease	167.657	3.63564	1.86221	2.19777e-39
CAALFM_C100580WA	C1_00580W_A	Protein of unknown function	221.551	0.329954	-1.59966	1.80284e-39
CAALFM_C107950CA	C1_07950C_A	Putative pre-60S pre-ribosomal particle subunit	318.585	2.53296	1.34082	1.74724e-39
CAALFM_C600830CA	CAN3	Predicted amino acid transmembrane transporter	1081.41	0.391018	-1.35469	1.73251e-39
CAALFM_C109330WA	C1_09330W_A	Putative ribosome-associated protein	391.191	4.96257	2.31109	1.69677e-39
CAALFM_C203120WA	AMO1	Putative peroxisomal copper amine oxidase	1510.13	0.373876	-1.41937	1.17768e-39
CAALFM_C111890WA	C1_11890W_A	Protein of unknown function	576.342	0.493297	-1.01947	9.52046e-40
CAALFM_C307050WA	C3_07050W_A	Ortholog(s) have enzyme activator activity	435.171	0.448964	-1.15533	9.37941e-40
CAALFM_C304620CA	C3_04620C_A	Ortholog of <i>C. dubliniensis CD36</i> : Cd36_84570, <i>C. parapsilosis CDC317</i> : CPAR2_404420, <i>C. auris B8441</i> : B9J08_003958 and <i>Candida tenuis NRRL Y-1498</i> : CANTEDRAFT_115339	570.421	0.4402	-1.18377	9.1666e-40
CAALFM_C300650WA	NGT1	N-acetylglucosamine (GlcNAc)-specific transporter	141.151	4.18701	2.06592	8.96043e-40
CAALFM_C603210CA	C6_03210C_A	RNA polymerase III subunit	453.451	2.18854	1.12997	6.76218e-40
CAALFM_C501390CA	SNM1	Protein similar to RNase MRP RNA binding protein	284.367	2.69143	1.42837	6.14773e-40
CAALFM_C505180WA	C5_05180W_A	Similar to S. pombe mug180, a predicted esterase/lipase	43.2201	39.3373	5.29782	5.79389e-40
CAALFM_C104570CA	CHL4	Protein described as having role in chromosome segregation	120.786	0.205464	-2.28304	2.81198e-40
CAALFM_C405530WA	FGR6-10	Protein lacking an ortholog in S. cerevisiae	218.929	0.185824	-2.42799	1.59905e-40
CAALFM_C208530CA	C2_08530C_A	Has domain(s) with predicted asparagine synthase (glutamine-hydrolyzing) activity and role in asparagine biosynthetic process, metabolic process	523.134	2.11722	1.08217	1.21846e-40
CAALFM_C209910CA	C2_09910C_A	Putative adhesin-like protein	523.477	0.475325	-1.07301	1.10566e-40
CAALFM_C600810CA	C6_00810C_A	Protein of unknown function	119.428	10.947	3.45246	1.05392e-40
CAALFM_C200870WA	C2_00870W_A	Ortholog of <i>C. dubliniensis CD36</i> : Cd36_15810, <i>C. parapsilosis CDC317</i> : CPAR2_212950, <i>C. auris B8441</i> : B9J08_003344 and <i>Candida tenuis NRRL Y-1498</i> : CANTEDRAFT_116162	528.792	0.435286	-1.19997	3.71602e-41
CAALFM_CR07720CA	CDC45	Putative DNA replication initiation factor	620.114	0.494982	-1.01455	3.25825e-41
CAALFM_C109220WA	C1_09220W_A	Predicted MFS family membrane transporter, member of the drug:proton antiporter (12 spanner) (DHA1) family	920.992	0.490037	-1.02904	3.20367e-41
CAALFM_C303270WA	C3_03270W_A	Protein of unknown function	560.343	2.07758	1.0549	3.04542e-41
CAALFM_C208420WA	C2_08420W_A	Ortholog(s) have DNA-3-methyladenine glycosylase activity, alkylbase DNA N-glycosylase activity, damaged DNA binding activity	579.883	2.21966	1.15034	2.9604e-41
CAALFM_C202940WA	MET1	Putative uroporphyrin-3 C-methyltransferase, methionine biosynthesis enzyme	473.287	2.20324	1.13963	2.61046e-41
CAALFM_C302970CA	WSS1	Putative metalloprotease involved in repair of DNA-protein crosslinks	530.01	0.473449	-1.07872	2.49291e-41
CAALFM_CR00300WA	CDA2	Putative chitin deacetylase	77.5388	8.8041	3.13818	1.18416e-41
CAALFM_C400980CA	MRV1	Ortholog of <i>Candida albicans WO-1</i> : CAWG_03682	78.9514	8.52449	3.09161	1.17165e-41
CAALFM_CR07170WA	CR_07170W_A	Possible dehydrogenase	294.066	2.70996	1.43827	1.07413e-41
CAALFM_C300220WA	HGT19	Putative MFS glucose/myo-inositol transporter	104.175	0.167716	-2.5759	3.5011e-42
CAALFM_C701830WA	C7_01830W_A	Ortholog(s) have role in chromosome segregation and kinetochore, nuclear MIS12/MIND complex, spindle pole localization	287.434	0.363288	-1.46081	3.47115e-42
CAALFM_CR10540CA	MCD1	Alpha-kleisin cohesin complex subunit	487.052	0.145423	-2.78167	3.33951e-42
CAALFM_C300920WA	ATO1	Putative fungal-specific transmembrane protein	41.9726	80.2354	6.32617	1.84681e-42
CAALFM_C105180CA	C1_05180C_A	Protein with a NADH-ubiquinone oxidoreductase B18 subunit domain	647.552	2.01198	1.00861	1.39927e-42
CAALFM_C109910CA	C1_09910C_A	Protein with a dual-specificity phosphatase domain	534.829	2.14536	1.10122	1.06798e-42
CAALFM_C303390CA	YAH1	Protein similar to oxidoreductases	971.112	2.00201	1.00145	6.79536e-43
CAALFM_C106160WA	C1_06160W_A	Protein of unknown function	63.973	13.4388	3.74834	6.40462e-43
CAALFM_CR10020CA	CR_10020C_A	Ortholog(s) have oligosaccharide binding activity and role in endoplasmic reticulum unfolded protein response, retrograde protein transport, ER to cytosol, ubiquitin-dependent ERAD pathway, ubiquitin-dependent glycoprotein ERAD pathway	298.048	0.366326	-1.4488	5.46307e-43
CAALFM_C602150CA	C6_02150C_A	Putative mitochondrial inner membrane magnesium transporter	350.51	2.54827	1.34952	4.18229e-43
CAALFM_C300820WA	SCT1	Putative glycerol-3-phosphate O-acyltransferase	3078.94	0.481871	-1.05328	2.97052e-43
CAALFM_CR10100CA	INO1	Inositol-1-phosphate synthase	299.606	0.365961	-1.45024	2.36626e-43
CAALFM_C702950CA	DBF4	Regulatory subunit of Cdc7p-Dbf4p protein kinase complex that acts as negative regulator of hyphal development	505.137	0.454677	-1.13709	2.28606e-43
CAALFM_C301660WA	C3_01660W_A	Protein of unknown function	306.215	0.367305	-1.44495	1.81995e-43
CAALFM_C206680WA	FRP3	Putative ammonium transporter	468.614	0.441333	-1.18006	1.02401e-43
CAALFM_CR07940WA	CR_07940W_A	Has domain(s) with predicted FAD binding, oxidoreductase activity and role in metabolic process	340.774	2.57636	1.36533	1.01537e-43
CAALFM_C208330WA	C2_08330W_A	Protein with a thioredoxin domain	564.762	2.12199	1.08542	9.86772e-44
CAALFM_C501650CA	MYO1	Component of actomyosin ring at neck of newly-emerged bud	2210.74	0.347382	-1.52541	8.20941e-44
CAALFM_C703820CA	C7_03820C_A	Ortholog of <i>C. dubliniensis CD36</i> : Cd36_73480, <i>Pichia stipitis Pignal</i> : PICST_30727, <i>Candida tropicalis NEW ASSEMBLY</i> : CTRG1_05165 and <i>Candida tropicalis MYA-3404</i> : CTRG_05165	524.813	0.373447	-1.42103	7.26371e-44
CAALFM_CR00210WA	ALK2	N-Alkane inducible cytochrome P450	473.538	2.26179	1.17746	6.63816e-44
CAALFM_C201020WA	HGT6	Putative high-affinity MFS glucose transporter	21874.9	0.498779	-1.00353	4.44672e-44
CAALFM_C402600CA	C4_02600C_A	Ortholog(s) have histone binding activity, role in DNA replication-dependent nucleosome assembly and CAF-1 complex, chromatin, chromosome, centromeric region, nucleus localization	524.805	0.456858	-1.13018	2.91362e-44
CAALFM_CR05290WA	MNT3	Mannosyltransferase	453.159	0.432521	-1.20916	1.36013e-44
CAALFM_CR08440WA	CR_08440W_A	Protein of unknown function	184.337	3.73888	1.90261	9.94846e-45
CAALFM_C109870WA	HCM1	Protein with forkhead domain	211.581	0.260813	-1.93891	8.76312e-45
CAALFM_C603910CA	C6_03910C_A	Ortholog(s) have U2 snRNA binding activity, role in RNA folding, U2-type prespliceosome assembly and U2 snRNP, U2-type spliceosomal complex localization	418.02	2.40469	1.26585	8.48814e-45
CAALFM_C210100WA	CWC22	Predicted spliceosome-associated protein	392.159	2.4854	1.31348	5.61595e-45
CAALFM_C403170WA	C4_03170W_A	Ortholog(s) have SUMO transferase activity, role in DNA repair and Smc5-Smc6 complex localization	482.877	0.440386	-1.18316	3.65393e-45
CAALFM_C302390WA	C3_02390W_A	Protein of unknown function	708.622	3.38421	1.75882	3.59074e-45
CAALFM_C401000CA	PGA57	Putative GPI-anchored protein	96.974	7.21855	2.85171	2.71075e-45
CAALFM_C111790WA	C1_11790W_A	Thymidylate kinase of unknown role	424.542	0.382295	-1.38724	2.06636e-45
CAALFM_CR08580CA	CR_08580C_A	Protein of unknown function	188.817	3.76831	1.91392	1.94774e-45
CAALFM_C501610WA	C5_01610W_A	Ortholog(s) have pseudouridine synthase activity, role in mRNA pseudouridine synthesis, tRNA pseudouridine synthesis and cytoplasm, nucleus localization	419.646	2.43205	1.28217	1.63324e-45
CAALFM_C504370CA	PGA37	Putative GPI-anchored protein	85.4548	8.9811	3.16689	1.26512e-45
CAALFM_C207250CA	C2_07250C_A	Has domain(s) with predicted catalytic activity, catechol 1,2-dioxygenase activity, ferric iron binding, iron ion binding and oxidoreductase activity, <a href="#GOsection">more</a>	208.593	3.52063	1.81583	1.11842e-45
CAALFM_C103250CA	SPP1	Putative histone methyltransferase	389	0.399114	-1.32513	1.04906e-45
CAALFM_C403720CA	C4_03720C_A	Has domain(s) with predicted 2-oxoglutarate-dependent dioxygenase activity and role in oxidation-reduction process	1174.51	0.265909	-1.91099	9.80684e-46
CAALFM_CR02030CA	CR_02030C_A	S. pombe ortholog SPAC2C4.06c is a predicted tRNA (cytosine-5-)-methyltransferase	413.657	2.43645	1.28478	8.35612e-46
CAALFM_C307110WA	C3_07110W_A	S. cerevisiae ortholog Nud1 is a spindle pole body outer plaque component	516.567	0.447788	-1.15911	7.74415e-46
CAALFM_C404790WA	FAV1	Protein with weak similarity to S. cerevisiae Fus2p	101.415	6.82266	2.77033	7.51346e-46
CAALFM_C303990CA	AAP1	Putative amino acid permease	133.004	5.15455	2.36585	5.98916e-46
CAALFM_C404220WA	DUO1	Subunit of the Dam1 (DASH) complex, which acts in chromosome segregation by coupling kinetochores to spindle microtubules	358.204	0.383673	-1.38205	4.3726e-46
CAALFM_C601040CA	C6_01040C_A	DEAH-box ATP-dependent RNA helicase, required for 18S rRNA synthesis	532.016	2.21039	1.1443	3.51734e-46
CAALFM_C700410CA	C7_00410C_A	Ortholog(s) have Rho guanyl-nucleotide exchange factor activity, role in axial cellular bud site selection, cytogamy, positive regulation of GTPase activity and cellular bud neck, cellular bud neck contractile ring localization	534.385	0.449763	-1.15276	3.09325e-46
CAALFM_CR09570WA	CR_09570W_A	Has domain(s) with predicted integral component of membrane localization	369.804	0.388221	-1.36505	2.7364e-46
CAALFM_C104510WA	C1_04510W_A	Putative transcription factor with bZIP DNA-binding motif	336.33	2.69818	1.43199	1.90724e-46
CAALFM_C114580CA	C1_14580C_A	Predicted ORF in retrotransposon Zorro2 with similarity to zinc finger-containing retroviral nucleocapsid proteins	247.506	0.31582	-1.66283	1.83706e-46
CAALFM_CR02260CA	CR_02260C_A	Ortholog of <i>C. dubliniensis CD36</i> : Cd36_27230, <i>C. parapsilosis CDC317</i> : CPAR2_801320, <i>C. auris B8441</i> : B9J08_002705 and <i>Candida tenuis NRRL Y-1498</i> : CANTEDRAFT_113198	282.675	0.282	-1.82623	1.83022e-46
CAALFM_C703970CA	C7_03970C_A	Ortholog of <i>C. dubliniensis CD36</i> : Cd36_73640, <i>C. parapsilosis CDC317</i> : CPAR2_702340, <i>C. auris B8441</i> : B9J08_000280 and <i>Candida tenuis NRRL Y-1498</i> : CANTEDRAFT_112965	713.638	2.25248	1.17151	1.23057e-46
CAALFM_C500940CA	HAP5	Component of CCAAT-binding transcription factor	565.057	0.457886	-1.12694	8.83681e-47
CAALFM_C601810WA	C6_01810W_A	Protein of unknown function	71.8955	12.5259	3.64685	8.72965e-47
CAALFM_CR05460WA	CR_05460W_A	Ortholog(s) have role in positive regulation of cellular response to hypoxia, regulation of protein glycosylation, sterol regulatory element binding protein cleavage	408.784	0.403508	-1.30933	2.23907e-47
CAALFM_C703530CA	ISY1	Putative pre-mRNA-splicing factor	263.82	3.10918	1.63653	2.22401e-47
CAALFM_C102380CA	C1_02380C_A	Ortholog(s) have role in protein folding, tubulin complex assembly	220.436	0.18339	-2.44701	2.03911e-47
CAALFM_C105830WA	C1_05830W_A	Ortholog(s) have trans-aconitate 3-methyltransferase activity and cytosol localization	47.8846	69.1703	6.11208	1.9356e-47
CAALFM_C114570CA	FGR24	Protein encoded in retrotransposon Zorro2 with similarity to retroviral endonuclease-reverse transcriptase proteins	678.656	0.450549	-1.15024	1.75065e-47
CAALFM_C700850WA	C7_00850W_A	Ortholog of <i>C. dubliniensis CD36</i> : Cd36_70790, <i>C. parapsilosis CDC317</i> : CPAR2_301530, <i>C. auris B8441</i> : B9J08_005266 and <i>Candida tenuis NRRL Y-1498</i> : CANTEDRAFT_94947	705.093	0.489173	-1.03158	1.58484e-47
CAALFM_CR05220CA	GUT1	Putative glycerol kinase	703.404	2.35116	1.23337	1.39538e-47
CAALFM_C703210WA	C7_03210W_A	Ortholog of <i>C. dubliniensis CD36</i> : Cd36_72870, <i>C. parapsilosis CDC317</i> : CPAR2_704140, <i>Candida tropicalis MYA-3404</i> : CTRG_05209 and <i>Candida albicans WO-1</i> : CAWG_05654	463.311	2.37326	1.24687	1.10583e-47
CAALFM_C405800CA	C4_05800C_A	Protein of unknown function	418.024	0.40499	-1.30404	8.42513e-48
CAALFM_C114310WA	C1_14310W_A	Deoxycytidine monophosphate (dCMP) deaminase	728.325	0.492937	-1.02052	6.0478e-48
CAALFM_C702980CA	SFI1	Putative centrin-binding protein	665.68	0.479084	-1.06165	5.24747e-48
CAALFM_C406650WA	C4_06650W_A	Ortholog(s) have cargo adaptor activity, phosphatidylinositol-3-phosphate binding activity	1723.03	0.481522	-1.05433	5.15663e-48
CAALFM_C202630WA	C2_02630W_A	Putative transcription factor component of the core factor (CF) rDNA transcription factor complex	400.637	2.54103	1.34541	4.03736e-48
CAALFM_C603110CA	C6_03110C_A	Ortholog of <i>S. cerevisiae</i> : ASA1, <i>C. glabrata CBS138</i> : CAGL0K07920g, <i>C. dubliniensis CD36</i> : Cd36_63960, <i>C. parapsilosis CDC317</i> : CPAR2_600230 and <i>C. auris B8441</i> : B9J08_002518	246.797	3.27673	1.71226	3.02571e-48
CAALFM_C209360WA	C2_09360W_A	Ortholog of <i>C. dubliniensis CD36</i> : Cd36_23480, <i>C. parapsilosis CDC317</i> : CPAR2_407050, <i>C. auris B8441</i> : B9J08_003033 and <i>Candida tenuis NRRL Y-1498</i> : CANTEDRAFT_116822	561.317	2.22031	1.15076	2.20267e-48
CAALFM_C204960CA	C2_04960C_A	Protein of unknown function	770.855	2.29798	1.20036	1.56181e-48
CAALFM_C206570CA	C2_06570C_A	Predicted ORF from Assembly 19	13896.8	0.489951	-1.02929	1.0871e-48
CAALFM_C208180CA	C2_08180C_A	Ortholog(s) have role in ribosomal large subunit biogenesis, ribosomal small subunit biogenesis and nucleolus localization	942.453	2.22984	1.15694	7.77625e-49
CAALFM_C503920CA	C5_03920C_A	Putative rRNA processing protein	709.056	2.06306	1.04478	6.73699e-49
CAALFM_C305860CA	C3_05860C_A	Ortholog(s) have S-adenosylmethionine-dependent methyltransferase activity, rRNA (uridine-N3-)-methyltransferase activity, role in rRNA base methylation and nucleolus localization	609.562	2.16617	1.11515	6.5404e-49
CAALFM_C302540CA	OXR1	Ortholog(s) have role in cellular response to oxidative stress and mitochondrion localization	595.377	0.457518	-1.1281	5.65601e-49
CAALFM_C109300CA	C1_09300C_A	Has domain(s) with predicted metal ion binding activity	55.9931	32.423	5.01894	5.38441e-49
CAALFM_C701780WA	LPI9	Protein phosphatase type 1 regulator	2253.56	0.425824	-1.23167	5.1723e-49
CAALFM_C112880CA	C1_12880C_A	Has domain(s) with predicted DNA binding, nucleic acid binding activity	388.871	0.385597	-1.37483	4.50891e-49
CAALFM_C601550CA	C6_01550C_A	Ortholog(s) have 3'-5' exonuclease activity, DNA-directed DNA polymerase activity, role in mitochondrial DNA catabolic process, mitochondrial DNA replication, mitochondrial genome maintenance and mitochondrion localization	786.214	0.496818	-1.00921	2.94532e-49
CAALFM_C104560WA	C1_04560W_A	Putative transcription factor with C3HC4 zinc finger DNA-binding motif	487.479	0.422904	-1.2416	1.82333e-49
CAALFM_CR05620CA	MTG2	Putative Obg family GTPase member	670.306	2.11023	1.0774	1.64187e-49
CAALFM_C200600CA	C2_00600C_A	Protein with a predicted role in mitochondrial iron metabolism	567.387	2.23921	1.16299	1.46311e-49
CAALFM_C107400CA	C1_07400C_A	Ortholog of <i>C. dubliniensis CD36</i> : Cd36_06910, <i>C. parapsilosis CDC317</i> : CPAR2_208560, <i>C. auris B8441</i> : B9J08_001617 and <i>Candida tenuis NRRL Y-1498</i> : CANTEDRAFT_95854	738.043	2.05042	1.03592	1.38981e-49
CAALFM_C100900WA	RRS1	Putative ribosome biogenesis and nuclear export protein	1038.54	2.44456	1.28957	1.15144e-49
CAALFM_CR09350CA	CR_09350C_A	Protein with a predicted heme oxygenase domain	416.39	0.331656	-1.59224	8.61106e-50
CAALFM_CR05510WA	STE13	Putative pheromone-processing dipeptidyl aminopeptidase	644.01	0.466126	-1.10121	7.77479e-50
CAALFM_C107440WA	C1_07440W_A	Putative glucosyltransferase	1735.16	0.459002	-1.12343	4.83773e-50
CAALFM_C700040CA	C7_00040C_A	Protein of unknown function	247.485	0.297599	-1.74856	3.87085e-50
CAALFM_C100910WA	TRI1	Has domain(s) with predicted DNA binding activity	242.12	0.294887	-1.76176	3.11907e-50
CAALFM_C305600WA	ATO6	Putative fungal-specific transmembrane protein	181.279	4.22402	2.07862	2.75105e-50
CAALFM_C303090WA	USO5	Kinesin-associated protein	374.745	0.373362	-1.42135	2.2552e-50
CAALFM_CR03930CA	CR_03930C_A	Ortholog(s) have role in lipid homeostasis, nuclear envelope organization and endoplasmic reticulum, integral component of membrane, nuclear envelope localization	700.764	0.475531	-1.07239	1.57043e-50
CAALFM_C501340WA	HST3	Histone H3K56 deacetylase	713.178	0.479468	-1.0605	1.53456e-50
CAALFM_C601470WA	C6_01470W_A	Has domain(s) with predicted serine-type endopeptidase activity and role in proteolysis	214.932	0.270531	-1.88613	1.10679e-50
CAALFM_C604490WA	LIP4	Secreted lipase, member of a differentially expressed lipase gene family with possible roles in nutrition and/or in creating an acidic microenvironment	527.73	2.314	1.21039	6.04216e-51
CAALFM_C303690WA	C3_03690W_A	Putative vacuolar membrane transporter for cationic amino acids	107.296	7.46796	2.90071	4.39662e-51
CAALFM_C305080WA	C3_05080W_A	Has domain(s) with predicted oxidoreductase activity, transferase activity, transferring acyl groups other than amino-acyl groups, zinc ion binding activity and role in oxidation-reduction process	181.438	4.74309	2.24583	3.53396e-51
CAALFM_C602050WA	DBR1	Debranchase	729.78	2.08351	1.05902	3.12026e-51
CAALFM_CR01410CA	CR_01410C_A	Putative protein of unknown function	437.851	2.51359	1.32975	2.47912e-51
CAALFM_C111440CA	GIN1	Protein involved in regulation of DNA-damage-induced filamentous growth	1225.03	0.327409	-1.61083	1.94613e-51
CAALFM_C403460CA	C4_03460C_A	Putative protein of unknown function	132.13	5.82283	2.54172	1.92822e-51
CAALFM_C112470WA	C1_12470W_A	Protein of unknown function	235.086	3.51554	1.81375	1.88695e-51
CAALFM_C302810CA	FAA21	Predicted acyl CoA synthetase	537.955	0.432228	-1.21014	1.87791e-51
CAALFM_CR03160WA	CR_03160W_A	Ortholog(s) have tRNA methyltransferase activity and role in tRNA methylation, wybutosine biosynthetic process	323.183	2.9362	1.55395	1.42232e-51
CAALFM_C701690WA	C7_01690W_A	Ortholog(s) have zinc ion binding activity, role in protein import into mitochondrial intermembrane space and mitochondrial intermembrane space localization	242.27	3.48999	1.80322	1.02637e-51
CAALFM_C100810WA	C1_00810W_A	Ortholog(s) have N-acetylglucosaminyldiphosphodolichol N-acetylglucosaminyltransferase activity and role in dolichol-linked oligosaccharide biosynthetic process	420.443	0.389074	-1.36188	8.79015e-52
CAALFM_C206510WA	C2_06510W_A	Ortholog of <i>C. dubliniensis CD36</i> : Cd36_20860, <i>C. parapsilosis CDC317</i> : CPAR2_104250, <i>C. auris B8441</i> : B9J08_003191 and <i>Candida tenuis NRRL Y-1498</i> : CANTEDRAFT_115100	444.184	2.52234	1.33476	7.08773e-52
CAALFM_C110170WA	C1_10170W_A	Putative adhesin-like protein	109.604	7.52133	2.91099	6.50667e-52
CAALFM_CR09480WA	CR_09480W_A	Ortholog(s) have role in snoRNA splicing, spliceosomal conformational changes to generate catalytic conformation and U4/U6 x U5 tri-snRNP complex localization	831.316	2.04218	1.03011	6.09583e-52
CAALFM_C307600WA	C3_07600W_A	Ortholog of <i>S. cerevisiae</i> : YCR016W, <i>C. glabrata CBS138</i> : CAGL0L07832g, <i>C. dubliniensis CD36</i> : Cd36_87480, <i>C. parapsilosis CDC317</i> : CPAR2_808240 and <i>C. auris B8441</i> : B9J08_001753	662.769	2.1681	1.11643	5.10658e-52
CAALFM_C504150CA	C5_04150C_A	Ortholog(s) have SNAP receptor activity, role in endocytosis, vesicle fusion and SNARE complex, endosome, trans-Golgi network localization	222.295	0.270932	-1.88399	4.1045e-52
CAALFM_C206690CA	PEX22	Putative peroxin	484.482	0.412533	-1.27742	3.32052e-52
CAALFM_C504970CA	PPR1	Transcription factor with zinc cluster DNA-binding motif involved in regulation of purine catabolism	261.285	3.35409	1.74592	2.1806e-52
CAALFM_C207940CA	ALG7	Protein involved in cell wall mannan biosynthesis	849.036	0.448524	-1.15674	1.2343e-52
CAALFM_C406770WA	C4_06770W_A	Predicted endoplasmic reticulum zinc transporter	511.83	0.41864	-1.25622	1.03064e-52
CAALFM_C205400WA	C2_05400W_A	Ortholog of <i>C. dubliniensis CD36</i> : Cd36_19880, <i>C. auris B8441</i> : B9J08_003635, <i>Candida tenuis NRRL Y-1498</i> : CANTEDRAFT_117672 and <i>Debaryomyces hansenii CBS767</i> : DEHA2D11154g	362.348	2.82227	1.49686	8.43238e-53
CAALFM_C400860CA	C4_00860C_A	Protein of unknown function	495.367	2.43498	1.28391	7.87793e-53
CAALFM_C106280CA	UME6	Zn(II)2Cys6 transcription factor	133.389	5.99292	2.58326	7.61393e-53
CAALFM_C108580CA	VCX1	Putative H+/Ca2+ antiporter	573.482	0.436573	-1.1957	5.57694e-53
CAALFM_C204860WA	PZF1	C2H2 transcription factor	379.086	2.75867	1.46397	2.24042e-53
CAALFM_C210790CA	C2_10790C_A	Component of UDP-GlcNAc transferase	617.384	2.24017	1.16361	1.80623e-53
CAALFM_C501710CA	C5_01710C_A	Ortholog of <i>C. dubliniensis CD36</i> : Cd36_51610, <i>C. parapsilosis CDC317</i> : CPAR2_303630, <i>C. auris B8441</i> : B9J08_001459 and <i>Candida tenuis NRRL Y-1498</i> : CANTEDRAFT_135125	470.85	2.5095	1.3274	7.91112e-54
CAALFM_C400090WA	PHR3	Putative beta-1,3-glucanosyltransferase with similarity to the A. fumigatus GEL family	676.864	0.458254	-1.12578	7.87971e-54
CAALFM_C602140WA	C6_02140W_A	Has domain(s) with predicted role in signal transduction and intracellular anatomical structure localization	1162.23	0.495285	-1.01367	4.78442e-54
CAALFM_CR00050WA	INO2	Transcriptional activator that forms a heterodimer with Ino4p	214.627	6.12291	2.61422	3.08633e-54
CAALFM_C100790WA	C1_00790W_A	Ortholog of <i>C. dubliniensis CD36</i> : Cd36_00740, <i>C. parapsilosis CDC317</i> : CPAR2_110170, <i>C. auris B8441</i> : B9J08_004945 and <i>Candida tenuis NRRL Y-1498</i> : CANTEDRAFT_133175	180.747	0.222936	-2.1653	3.02453e-54
CAALFM_CR04490CA	CR_04490C_A	Has domain(s) with predicted palmitoyl-(protein) hydrolase activity and role in cellular protein modification process	355.893	0.349679	-1.5159	1.80465e-54
CAALFM_C504940WA	C5_04940W_A	Maltase	266.88	3.36945	1.75251	1.59343e-54
CAALFM_C111100WA	C1_11100W_A	Ortholog(s) have acireductone dioxygenase (Ni2+-requiring) activity and role in L-methionine salvage from methylthioadenosine	386.726	2.76196	1.46569	1.22576e-54
CAALFM_C400520WA	PAM18	Predicted component of the presequence translocase-associated import motor (PAM complex) involved in protein import into mitochondrial matrix	847.018	2.26324	1.17839	5.15609e-55
CAALFM_C112760WA	C1_12760W_A	Putative nuclear export protein	1292.5	2.03199	1.02289	2.99625e-55
CAALFM_C503010WA	C5_03010W_A	Ortholog(s) have role in mRNA splicing, via spliceosome, maturation of 5S rRNA and U4/U6 x U5 tri-snRNP complex localization	824.527	2.06523	1.0463	2.99367e-55
CAALFM_C209570CA	C2_09570C_A	Has domain(s) with predicted heme binding activity	248.831	3.57772	1.83904	2.8509e-55
CAALFM_C700060CA	C7_00060C_A	Ortholog(s) have adenylate kinase activity, nucleoside triphosphate adenylate kinase activity, role in nucleotide metabolic process and mitochondrial inner membrane, mitochondrial matrix localization	482.251	0.369714	-1.43552	1.79202e-55
CAALFM_C301530CA	CAS4	RAM cell wall integrity signaling network protein	1746.82	0.456405	-1.13161	1.41195e-55
CAALFM_CR07030CA	CR_07030C_A	Putative 90S preribosome component	351.698	2.91633	1.54416	8.36226e-56
CAALFM_C403670WA	SPO75	Ortholog(s) have role in ascospore formation, ascospore wall assembly	550.79	0.419726	-1.25248	8.06031e-56
CAALFM_C405790WA	C4_05790W_A	Ortholog(s) have Rab guanyl-nucleotide exchange factor activity	826.41	0.480326	-1.05791	6.2772e-56
CAALFM_C602530CA	C6_02530C_A	Ortholog of <i>C. dubliniensis CD36</i> : Cd36_62760, <i>C. parapsilosis CDC317</i> : CPAR2_601700, <i>C. auris B8441</i> : B9J08_001639 and <i>Candida tenuis NRRL Y-1498</i> : CANTEDRAFT_115220	876.944	0.489733	-1.02993	4.938e-56
CAALFM_C102190WA	ABP140	Ortholog of S. cerevisiae actin-binding protein Abp140	406.931	2.73447	1.45126	4.10942e-56
CAALFM_C500440CA	VPS2	Ortholog(s) have role in ATP export, intralumenal vesicle formation, late endosome to vacuole transport and protein retention in Golgi apparatus, <a href="#GOsection">more</a>	728.699	0.460824	-1.11771	2.82424e-56
CAALFM_C106250WA	C1_06250W_A	Protein of unknown function	168.672	0.13038	-2.93921	2.73209e-56
CAALFM_C703940CA	CLB4	B-type mitotic cyclin	1123.07	0.481324	-1.05492	2.28223e-56
CAALFM_C206430CA	C2_06430C_A	Ortholog(s) have role in ethanol metabolic process and mitochondrial inner membrane localization	836.856	2.70333	1.43474	1.49319e-56
CAALFM_C503020WA	CCC2	Copper-transporting P-type ATPase of Golgi	809.817	0.394259	-1.34278	1.35407e-56
CAALFM_C107420CA	PEX3	Putative peroxisomal protein involved in targeting proteins into peroxisomes	456.943	0.385725	-1.37435	1.18179e-56
CAALFM_C209250WA	C2_09250W_A	Has domain(s) with predicted protein tyrosine phosphatase activity	527.671	2.4437	1.28907	1.14762e-56
CAALFM_C104710CA	C1_04710C_A	Protein similar to S. cerevisiae Rsa3 predicted nucleolar protein involved in maturation of pre-60S ribosomal particles	510.524	2.47941	1.30999	9.22741e-57
CAALFM_C306510CA	HST6	ABC transporter related to mammalian P-glycoproteins	91.9912	11.6889	3.54707	8.17761e-57
CAALFM_C700090CA	CSA1	Surface antigen on elongating hyphae and buds	638.405	0.438373	-1.18977	5.62273e-57
CAALFM_CR08180CA	TRM9	Putative tRNA methyltransferase	788.526	2.12984	1.09074	5.08827e-57
CAALFM_C703280CA	C7_03280C_A	Protein of unknown function	416.418	0.365084	-1.4537	1.98881e-57
CAALFM_CR09100CA	CR_09100C_A	Aldo-keto reductase	1131.68	2.02402	1.01723	1.05254e-57
CAALFM_C406790WA	C4_06790W_A	Ortholog of S. cerevisiae Gpn3 a GTPase with a role in biogenesis of RNA pol II and polIII	762.025	2.16934	1.11726	8.05952e-58
CAALFM_C304780CA	C3_04780C_A	Ortholog(s) have role in endoplasmic reticulum to Golgi vesicle-mediated transport and COPII-coated ER to Golgi transport vesicle, integral component of Golgi membrane, integral component of endoplasmic reticulum membrane localization	1464.19	0.409911	-1.28662	7.40663e-58
CAALFM_CR07700WA	CR_07700W_A	Has aminoglycoside phosphotransferase and protein kinase domains	389.28	2.84994	1.51093	3.95821e-58
CAALFM_C112190WA	BUL4	Protein with a predicted BUL1 N-terminal and C-terminal domains	822.747	2.10726	1.07537	3.42751e-58
CAALFM_CR06640CA	CR_06640C_A	Integral ER membrane protein	793.439	0.46732	-1.09752	3.32525e-58
CAALFM_CR08940WA	CR_08940W_A	Ortholog(s) have tRNA (adenine-N1-)-methyltransferase activity, role in tRNA methylation and nucleus, tRNA (m1A) methyltransferase complex localization	721.316	2.20726	1.14226	2.99339e-58
CAALFM_C601140CA	ARC18	Putative ARP2/3 complex subunit	980.073	0.495936	-1.01177	2.82406e-58
CAALFM_C602910WA	POP4	Ortholog of S. cerevisiae Pop4	269.006	3.534	1.8213	2.06354e-58
CAALFM_C304030CA	PEX8	Putative peroxisomal biogenesis factor	573.484	0.284501	-1.81349	1.95211e-58
CAALFM_C110020WA	SFU1	GATA-type transcription factor	998.257	2.27694	1.1871	1.68999e-58
CAALFM_C704110WA	ENV7	Membrane-associated protein kinase localized in trans-Golgi network	876.287	2.08673	1.06124	8.39572e-59
CAALFM_C400970CA	MDN1	Putative midasin, a very large dynein-related AAA-type ATPase	3356.33	2.52164	1.33436	6.65412e-59
CAALFM_C207860WA	C2_07860W_A	Ortholog(s) have ubiquitin binding activity	330.982	3.16544	1.66241	4.1744e-59
CAALFM_C103710CA	MSB1	Putative regulator of transcription	796.432	0.463595	-1.10906	4.06859e-59
CAALFM_C600670WA	CDC14	Protein involved in exit from mitosis and morphogenesis	956.533	0.490436	-1.02786	2.45685e-59
CAALFM_C603990CA	C6_03990C_A	Predicted ORF overlapping the Major Repeat Sequence on chromosome 6	207.934	0.172054	-2.53907	1.99673e-59
CAALFM_C702150CA	ECM42	Ornithine acetyltransferase	832.317	2.13158	1.09192	1.68501e-59
CAALFM_C208740WA	C2_08740W_A	Has domain(s) with predicted ATP binding, ATPase activity, nucleoside-triphosphatase activity, nucleotide binding activity	547.843	0.40628	-1.29945	1.28306e-59
CAALFM_C207660WA	PDS5	Putative protein with a predicted role in establishment and maintenance of sister chromatid condensation and cohesion	1614.06	0.469352	-1.09126	9.29909e-60
CAALFM_C301260CA	C3_01260C_A	Putative adhesin-like protein	520.853	0.394954	-1.34025	8.67525e-60
CAALFM_CR02550CA	CR_02550C_A	Ortholog(s) have role in U4 snRNA 3'-end processing, exonucleolytic trimming to generate mature 3'-end of 5.8S rRNA from tricistronic rRNA transcript (SSU-rRNA, 5.8S rRNA and LSU-rRNA), <a href="#GOsection">more</a>	734.089	2.23638	1.16117	4.21288e-60
CAALFM_C110410WA	C1_10410W_A	BED zinc finger protein	667.657	2.29962	1.2014	1.84623e-60
CAALFM_C301880WA	ALG8	Putative glucosyltransferase involved in cell wall mannan biosynthesis	614.332	0.420723	-1.24906	1.71271e-60
CAALFM_C404000WA	MET4	Putative transcription coactivator	346.646	0.320286	-1.64257	1.05022e-60
CAALFM_C302290WA	C3_02290W_A	Protein similar to S. cerevisiae Ydr282cp	496.544	0.375218	-1.4142	9.40579e-61
CAALFM_C103800WA	RPP1	Putative ortholog of S. cerevisiae Rpp1	314.356	3.31753	1.73011	7.97821e-61
CAALFM_CR06230WA	CR_06230W_A	Predicted cation transmembrane transporter	721.044	2.24535	1.16694	5.44617e-61
CAALFM_CR07850WA	CR_07850W_A	Ortholog of <i>C. dubliniensis CD36</i> : Cd36_33530, <i>C. parapsilosis CDC317</i> : CPAR2_201980, <i>C. auris B8441</i> : B9J08_002086 and <i>Candida tenuis NRRL Y-1498</i> : CANTEDRAFT_134293	833.751	0.464967	-1.1048	3.40888e-61
CAALFM_CR07200WA	CR_07200W_A	Ortholog of <i>C. dubliniensis CD36</i> : Cd36_32830, <i>C. parapsilosis CDC317</i> : CPAR2_205930, <i>C. auris B8441</i> : B9J08_003982 and <i>Candida tenuis NRRL Y-1498</i> : CANTEDRAFT_115846	403.66	2.90207	1.53708	1.69486e-61
CAALFM_C208120WA	MAF1	Putative negative regulator of RNA polymerase III	2210.66	0.433999	-1.20424	1.64579e-61
CAALFM_C503000CA	C5_03000C_A	Ortholog of <i>C. dubliniensis CD36</i> : Cd36_52760, <i>C. parapsilosis CDC317</i> : CPAR2_303150, <i>C. auris B8441</i> : B9J08_002489 and <i>Candida tenuis NRRL Y-1498</i> : CANTEDRAFT_133407	932.202	0.452642	-1.14356	1.26774e-61
CAALFM_CR01780WA	CR_01780W_A	Putative S-adenosylmethionine-dependent methyltransferase	352.581	3.13124	1.64673	1.21737e-61
CAALFM_C110320WA	C1_10320W_A	Ortholog(s) have N-acetylglucosaminylphosphatidylinositol deacetylase activity	850.812	0.449088	-1.15493	1.0999e-61
CAALFM_C404810CA	C4_04810C_A	Ortholog(s) have tRNA (guanine-N7-)-methyltransferase activity, role in tRNA (guanine-N7)-methylation and tRNA (m7G46) methyltransferase complex localization	558.656	2.50494	1.32477	9.73246e-62
CAALFM_C503800WA	C5_03800W_A	Cytochrome c oxidase subunit	867.016	0.467295	-1.09759	7.03604e-62
CAALFM_C303050CA	PGA18	Putative GPI-anchored protein	692.471	0.433316	-1.20651	5.31037e-62
CAALFM_C110150WA	WOR1	Transcription factor ("master switch") of white-opaque phenotypic switching	77.6145	23.3225	4.54365	5.09203e-62
CAALFM_C304630WA	C3_04630W_A	Ortholog of <i>C. dubliniensis CD36</i> : Cd36_84580, <i>C. parapsilosis CDC317</i> : CPAR2_404290, <i>C. auris B8441</i> : B9J08_003750 and <i>Candida tenuis NRRL Y-1498</i> : CANTEDRAFT_115338	506.411	2.6092	1.38361	4.06903e-62
CAALFM_C406720WA	NOP1	Nucleolar protein	4660.83	2.01117	1.00803	3.69377e-62
CAALFM_C205080CA	C2_05080C_A	Predicted nucleolar S-adenosylmethionine-dependent rRNA methyltransferase	393.26	2.9668	1.56891	1.44754e-62
CAALFM_C102630CA	EXG2	GPI-anchored cell wall protein, similar to S. cerevisiae exo-1,3-beta-glucosidase Exg2p	471.23	3.28604	1.71635	8.81229e-63
CAALFM_CR04940WA	CR_04940W_A	Ortholog of <i>C. dubliniensis CD36</i> : Cd36_30340, <i>C. parapsilosis CDC317</i> : CPAR2_203900, <i>Candida tenuis NRRL Y-1498</i> : CANTEDRAFT_113094 and <i>Debaryomyces hansenii CBS767</i> : DEHA2G22374g	158.131	6.21803	2.63646	1.97476e-63
CAALFM_C301320CA	SGA1	Putative glucoamylase	991.237	2.0807	1.05707	1.08149e-63
CAALFM_C502370CA	C5_02370C_A	Protein with a predicted pleckstrin domain	903.082	2.13846	1.09657	8.63394e-64
CAALFM_C206760CA	C2_06760C_A	Protein of unknown function	427.283	0.349002	-1.51869	7.75715e-64
CAALFM_CR10750CA	CR_10750C_A	Ortholog of <i>S. cerevisiae</i> : YCR087C-A, <i>C. glabrata CBS138</i> : CAGL0E00517g, <i>C. dubliniensis CD36</i> : Cd36_35524, <i>C. parapsilosis CDC317</i> : CPAR2_200040 and <i>C. auris B8441</i> : B9J08_001263	535.679	2.588	1.37184	4.66432e-64
CAALFM_CR01290CA	CWH43	Putative sensor/transporter protein with a predicted role in cell wall biogenesis	4224.85	0.487186	-1.03745	4.29782e-64
CAALFM_C301300CA	NCE103	Carbonic anhydrase	717.237	2.38679	1.25507	3.78829e-64
CAALFM_CR07750CA	CR_07750C_A	Ortholog(s) have role in maturation of 5.8S rRNA from tricistronic rRNA transcript (SSU-rRNA, 5.8S rRNA, LSU-rRNA), maturation of LSU-rRNA from tricistronic rRNA transcript (SSU-rRNA, 5.8S rRNA, LSU-rRNA)	990.38	2.08101	1.05728	3.43609e-64
CAALFM_C301780CA	C3_01780C_A	Ortholog(s) have role in mitochondrial cytochrome c oxidase assembly, mitochondrial respiratory chain complex assembly and mitochondrial intermembrane space localization	332.735	0.233468	-2.0987	2.67087e-64
CAALFM_CR03000CA	CR_03000C_A	Ortholog of <i>C. dubliniensis CD36</i> : Cd36_28090, <i>C. parapsilosis CDC317</i> : CPAR2_802560, <i>C. auris B8441</i> : B9J08_000343 and <i>Candida tenuis NRRL Y-1498</i> : CANTEDRAFT_104949	765.887	0.443186	-1.17402	1.57798e-64
CAALFM_CR10030WA	FGR34	Protein lacking an ortholog in S. cerevisiae	1107.1	0.493073	-1.02013	1.57644e-64
CAALFM_CR02250CA	CEX1	Ortholog(s) have tRNA binding activity, role in tRNA export from nucleus and cytoplasm, nuclear pore localization	1046.2	0.485938	-1.04115	1.54558e-64
CAALFM_C301430WA	C3_01430W_A	Protein of unknown function	379.745	4.62759	2.21026	1.26807e-64
CAALFM_C604210CA	ATM1	Member of MDR subfamily of ABC family	919.925	2.35042	1.23292	8.65353e-65
CAALFM_C208670CA	UTP15	Small subunit (SSU) processome component	1369.16	2.3156	1.21138	7.19778e-65
CAALFM_C112180CA	C1_12180C_A	Protein of unknown function	869.87	2.17579	1.12154	4.99257e-65
CAALFM_C403440CA	DOT4	Protein similar to ubiquitin C-terminal hydrolase	1114.23	2.03502	1.02504	4.50173e-65
CAALFM_C402800WA	RPC53	Ortholog(s) have RNA polymerase III activity, role in tRNA transcription by RNA polymerase III and RNA polymerase III complex localization	839.466	3.29785	1.72152	3.45946e-65
CAALFM_C503750WA	FAV2	Adhesin-like protein	318.401	3.45498	1.78868	3.37462e-65
CAALFM_C111510CA	C1_11510C_A	Putative DnaJ-like molecular chaperone	350.036	0.309294	-1.69295	3.23487e-65
CAALFM_C208700CA	C2_08700C_A	Ortholog of S. cereviae Sna4 vacuolar outer membrane protein that plays a role in sensitivity to NA+	617.09	2.56456	1.35871	2.11502e-65
CAALFM_CR08130WA	CR_08130W_A	Ortholog(s) have unfolded protein binding activity, role in mitochondrial proton-transporting ATP synthase complex assembly and integral component of mitochondrial membrane, mitochondrial inner membrane localization	1089.45	2.0461	1.03288	2.0183e-65
CAALFM_C405350WA	C4_05350W_A	Ortholog(s) have phosphatidylinositol-3,5-bisphosphate binding, phosphatidylinositol-3-phosphate binding, phosphatidylinositol-4-phosphate binding, phosphatidylinositol-5-phosphate binding activity	751.771	2.44996	1.29276	1.87746e-65
CAALFM_C109340CA	C1_09340C_A	Protein of unknown function	530.868	0.379816	-1.39663	1.25192e-65
CAALFM_C111290WA	C1_11290W_A	Has domain(s) with predicted FMN binding, catalytic activity, oxidoreductase activity and role in oxidation-reduction process	242.629	4.24809	2.08681	1.19153e-65
CAALFM_C700690WA	NOP15	Nucleolar ribosome biogenesis factor	1123.64	2.03925	1.02804	1.14641e-65
CAALFM_C102960CA	C1_02960C_A	Ortholog(s) have role in cellular ion homeostasis, mitochondrion inheritance, mitochondrion organization, regulation of cardiolipin metabolic process and mitochondrial inner membrane, mitochondrion localization	1154.81	0.495436	-1.01323	7.93221e-66
CAALFM_C301580WA	ZCF7	Predicted Zn(II)2Cys6 transcription factor	240.462	0.235417	-2.08671	6.59068e-66
CAALFM_C307380WA	C3_07380W_A	Protein with a predicted RING-type zinc finger	935.059	0.455692	-1.13387	5.74215e-66
CAALFM_CR10760CA	CR_10760C_A	Ortholog(s) have role in mitochondrial cytochrome c oxidase assembly and mitochondrial inner membrane localization	210.112	0.210357	-2.24909	4.64045e-66
CAALFM_C111140WA	C1_11140W_A	Ortholog(s) have enzyme regulator activity, role in cellular calcium ion homeostasis, glycosphingolipid biosynthetic process and integral component of endoplasmic reticulum membrane localization	691.702	0.421631	-1.24595	3.20059e-66
CAALFM_CR10590WA	CR_10590W_A	Ortholog of S. cerevisiae Vps3	719.529	0.42556	-1.23257	2.6743e-66
CAALFM_C505510CA	C5_05510C_A	Protein similar to S. cerevisiae Ybr075wp	282.819	0.266298	-1.90889	2.57717e-66
CAALFM_CR03040CA	HGT18	Putative glucose transporter of the major facilitator superfamily	809.179	0.443775	-1.1721	2.08941e-66
CAALFM_C307160WA	PGA32	Putative GPI-anchored adhesin-like protein	522.293	2.6871	1.42605	5.1947e-67
CAALFM_CR03570CA	YVH1	Putative dual specificity phosphatase (phosphoserine/threonine and phosphotyrosine phosphatase)	328.7	3.45276	1.78775	2.47731e-67
CAALFM_C405570CA	TUB4	Putative gamma-tubulin	510.813	0.368518	-1.44019	2.07653e-67
CAALFM_C105360CA	C1_05360C_A	Putative non-canonical poly(A) polymerase	1138.45	2.04564	1.03255	8.97286e-68
CAALFM_C701210CA	C7_01210C_A	Predicted RNA polymerase III subunit C37	595.171	2.56236	1.35747	5.05355e-68
CAALFM_C205190WA	CDC21	Putative thymidylate synthase	1204.56	0.479373	-1.06078	4.29389e-68
CAALFM_C502440CA	C5_02440C_A	Ortholog(s) have protein serine/threonine kinase activity	481.38	2.81975	1.49557	4.14613e-68
CAALFM_C701180WA	MDM12	Ortholog(s) have lipid transfer activity, phosphatidylcholine binding, phosphatidylethanolamine binding, phosphatidylglycerol binding activity	750.79	2.33582	1.22393	3.92941e-68
CAALFM_CR01280CA	CR_01280C_A	Ortholog(s) have sterol binding activity, role in intracellular sterol transport, sterol transport and extracellular region, fungal-type vacuole lumen localization	488.708	0.356958	-1.48617	8.50601e-69
CAALFM_C301100WA	C3_01100W_A	Ortholog of <i>C. dubliniensis CD36</i> : Cd36_81000, <i>C. parapsilosis CDC317</i> : CPAR2_103050, <i>C. auris B8441</i> : B9J08_002621 and <i>Candida tenuis NRRL Y-1498</i> : CANTEDRAFT_116326	614.585	0.393897	-1.34411	3.04026e-69
CAALFM_C203590CA	CAP4	Predicted bZip transcription factor	469.897	0.347909	-1.52322	2.48221e-69
CAALFM_C113170CA	MSH6	Protein similar to S. cerevisiae Msh6p, which is involved in mismatch repair	1549.17	0.384644	-1.37841	1.30294e-69
CAALFM_C102390WA	C1_02390W_A	Putative nuclease required for DNA single- and double-strand break repair	853.106	0.441408	-1.17982	7.00272e-70
CAALFM_C602880WA	C6_02880W_A	Ortholog(s) have RNA-DNA hybrid ribonuclease activity, role in RNA catabolic process and nuclear chromatin localization	1236.88	2.03235	1.02315	6.0933e-70
CAALFM_C106740CA	NOP6	Putative ortholog of S. cerevisiae Nop6	532.531	2.73563	1.45187	6.0019e-70
CAALFM_CR03200CA	CR_03200C_A	Ortholog(s) have RNA binding, ribonuclease MRP activity, ribonuclease P activity, tRNA binding activity	887.944	2.23123	1.15784	5.22677e-70
CAALFM_CR01440CA	CR_01440C_A	Protein of unknown function	12145.6	0.330321	-1.59806	5.06835e-70
CAALFM_C501760CA	PIKA	Phosphatidylinositol 4-kinase	1139.27	0.480906	-1.05617	4.90829e-70
CAALFM_C111340WA	PRM1	Putative membrane protein with a predicted role in membrane fusion during mating	177.868	6.07086	2.6019	3.37328e-70
CAALFM_CR00670CA	CR_00670C_A	Putative 2'-O-methyltransferase with a predicted role in tRNA modification	446.068	2.97684	1.57378	3.12695e-70
CAALFM_C108650CA	FAD1	Ortholog(s) have FMN adenylyltransferase activity, role in FAD biosynthetic process and cytoplasm localization	484.084	0.351958	-1.50653	3.09795e-70
CAALFM_C700160CA	C7_00160C_A	Ortholog(s) have role in ribosomal large subunit biogenesis and cytoplasm, nucleus localization	680.707	2.61247	1.38542	1.4919e-70
CAALFM_CR08870WA	PEX13	Protein required for peroxisomal protein import mediated by PTS1 and PTS2 targeting sequences	469.35	0.342822	-1.54447	1.22948e-70
CAALFM_C107900WA	COI1	Secreted protein	3824.42	0.306342	-1.70678	1.22526e-70
CAALFM_C107890CA	ADE5,7	Phosphoribosylamine-glycine ligase and phosphoribosylformylglycinamidine cyclo-ligase	13801.8	0.490385	-1.02801	8.6767e-71
CAALFM_C106690WA	CYK3	Essential protein involved in cytokinesis	630.401	0.391557	-1.35271	5.04135e-71
CAALFM_C208240WA	ORF298	Predicted ORF in retrotransposon Tca3	2993.52	0.466456	-1.10019	2.62026e-71
CAALFM_CR03680CA	SMC1	Protein similar to chromosomal ATPases	1175.83	0.483296	-1.04902	2.55122e-71
CAALFM_C206480WA	C2_06480W_A	Ortholog(s) have tRNA (guanine(9)-N(1))-methyltransferase activity, tRNA (guanine) methyltransferase activity and role in tRNA N1-guanine methylation, tRNA methylation	813.389	2.32259	1.21573	2.45565e-71
CAALFM_CR03850WA	HGT3	Putative glucose transporter of the major facilitator superfamily	225.523	0.207447	-2.26918	2.18805e-71
CAALFM_C301900CA	C3_01900C_A	Protein with a predicted FYVE/PHD zinc finger domain	578.284	0.376704	-1.4085	2.13601e-71
CAALFM_CR06900CA	ALG6	Putative glucosyltransferase involved in cell wall mannan biosynthesis	683.709	0.40358	-1.30907	5.36181e-72
CAALFM_C505430WA	PEX4	Putative peroxisomal ubiquitin conjugating enzyme	248.034	4.48736	2.16587	4.31678e-72
CAALFM_C109650WA	C1_09650W_A	WD repeat domain protein	2293.18	0.407666	-1.29454	2.00114e-72
CAALFM_CR07120CA	CR_07120C_A	Ortholog of <i>C. dubliniensis CD36</i> : Cd36_32700, <i>C. parapsilosis CDC317</i> : CPAR2_204280, <i>C. auris B8441</i> : B9J08_000471 and <i>Candida tenuis NRRL Y-1498</i> : CANTEDRAFT_113831	398.364	0.30931	-1.69287	5.37231e-73
CAALFM_C304220CA	URK1	Protein similar to uridine kinase	1236.41	2.06583	1.04672	3.19361e-73
CAALFM_C106530CA	C1_06530C_A	Ubiquitin-specific protease	1728.15	0.477513	-1.06639	2.90222e-73
CAALFM_C400950CA	C4_00950C_A	Putative phospholipase of patatin family	1056.01	0.462235	-1.1133	2.75882e-73
CAALFM_C104740WA	LPG20	Aldo-keto reductase family protein	1793.65	0.454549	-1.13749	5.13588e-74
CAALFM_CR04760CA	CR_04760C_A	Predicted membrane transporter, member of the L-amino acid transporter-3 (LAT3) family, major facilitator superfamily (MFS)	650.779	0.390649	-1.35606	4.83464e-74
CAALFM_C701460CA	C7_01460C_A	Protein of unknown function	419.113	0.312025	-1.68027	1.95861e-74
CAALFM_C304130WA	C3_04130W_A	Ortholog of <i>C. dubliniensis CD36</i> : Cd36_84070, <i>C. parapsilosis CDC317</i> : CPAR2_102720, <i>Candida tenuis NRRL Y-1498</i> : CANTEDRAFT_98617 and <i>Debaryomyces hansenii CBS767</i> : DEHA2D07392g	825.547	0.424257	-1.23699	1.41557e-74
CAALFM_CR00180CA	CHT1	Chitinase	212.765	0.186684	-2.42133	1.15764e-74
CAALFM_C109780CA	C1_09780C_A	Putative iron/copper reductas	1231.94	2.08199	1.05796	9.65163e-75
CAALFM_CR03940WA	CR_03940W_A	Putative rRNA processing protein	694.778	2.50952	1.32741	6.47692e-75
CAALFM_C700610CA	C7_00610C_A	Ortholog of <i>S. cerevisiae</i> : RMD8, <i>C. glabrata CBS138</i> : CAGL0C01969g, <i>C. dubliniensis CD36</i> : Cd36_70050, <i>C. parapsilosis CDC317</i> : CPAR2_301100 and <i>C. auris B8441</i> : B9J08_001157	897.844	0.434991	-1.20094	3.41468e-75
CAALFM_C302140CA	C3_02140C_A	Has domain(s) with predicted catalytic activity and role in carbohydrate metabolic process	1425.07	0.257479	-1.95748	2.04007e-75
CAALFM_C305580CA	GAP2	General broad specificity amino acid permease	160.624	0.13097	-2.93269	6.72096e-76
CAALFM_C503170CA	C5_03170C_A	Protein of unknown function	1052.64	0.457114	-1.12938	6.53939e-76
CAALFM_C102680CA	MNN44	Planktonic growth-induced gene	529.844	0.349555	-1.51641	5.65525e-76
CAALFM_C201630WA	C2_01630W_A	2-hydroxyacid dehydrogenase domain-containing protein	140.384	9.41537	3.23502	3.17102e-76
CAALFM_C103740WA	WAR1	Zn(II)2Cys6 transcription factor	964.502	3.93672	1.97699	2.60813e-76
CAALFM_C701610WA	C7_01610W_A	Ortholog(s) have role in mitochondrial cytochrome c oxidase assembly, negative regulation of mitochondrial translation and integral component of mitochondrial inner membrane, mitochondrial inner membrane localization	1232.46	0.474742	-1.07478	2.23674e-76
CAALFM_C306570CA	OPI3	Phosphatidylethanolamine N-methyltransferase	1272.74	0.414281	-1.27132	1.45681e-76
CAALFM_C601870CA	C6_01870C_A	Predicted MFS membrane transporter, member of the drug:proton antiporter (12 spanner) (DHA1) family	711.063	2.52459	1.33605	1.25543e-76
CAALFM_C208680WA	MSH3	Mismatch repair protein	790.903	0.388024	-1.36578	9.20515e-77
CAALFM_C704150WA	C7_04150W_A	Putative protein of unknown function	731.048	2.50481	1.3247	7.48967e-77
CAALFM_C702340CA	C7_02340C_A	Ortholog(s) have tRNA (guanine-N7-)-methyltransferase activity, role in tRNA (guanine-N7)-methylation and cytosol, nucleus, tRNA (m7G46) methyltransferase complex localization	1139.92	2.46707	1.3028	7.01076e-77
CAALFM_C113510CA	TGL99	Has domain(s) with predicted role in lipid metabolic process	1249.32	0.475819	-1.07151	5.28414e-77
CAALFM_CR06260WA	CR_06260W_A	Protein of unknown function	310.99	0.250726	-1.99582	2.82043e-77
CAALFM_C103670CA	DAO1	Putative D-amino acid oxidase	718.452	0.396581	-1.33431	2.25533e-77
CAALFM_C700420CA	C7_00420C_A	Ortholog of <i>S. cerevisiae</i> : YCL012C, <i>C. dubliniensis CD36</i> : Cd36_65270, <i>C. parapsilosis CDC317</i> : CPAR2_805430, <i>C. auris B8441</i> : B9J08_000227 and <i>Candida tenuis NRRL Y-1498</i> : CANTEDRAFT_96597	1167.44	2.49045	1.31641	2.04525e-77
CAALFM_CR04520WA	MIM1	Predicted mitochondrial protein involved in outer membrane protein import	708.201	0.394852	-1.34062	1.93358e-77
CAALFM_C111580WA	C1_11580W_A	Protein of unknown function	1269.97	0.477292	-1.06706	1.73763e-77
CAALFM_C110890CA	C1_10890C_A	Ortholog of <i>C. dubliniensis CD36</i> : Cd36_10220, <i>C. parapsilosis CDC317</i> : CPAR2_210530, <i>C. auris B8441</i> : B9J08_000256 and <i>Candida tenuis NRRL Y-1498</i> : CANTEDRAFT_105553	1409.32	0.489714	-1.02999	1.58789e-77
CAALFM_CR07540CA	CR_07540C_A	Protein of unknown function	74.537	137.027	7.09832	1.41485e-77
CAALFM_C109240CA	C1_09240C_A	Protein of unknown function	289.055	4.26637	2.09301	7.55109e-78
CAALFM_C307040CA	YSA1	Predicted Nudix hydrolase family member with ADP-ribose pyrophosphatase activity	984.83	0.441232	-1.18039	6.3871e-78
CAALFM_CR01700CA	CR_01700C_A	Ortholog(s) have U6 snRNA binding, snRNA binding activity, role in spliceosomal complex assembly, spliceosomal tri-snRNP complex assembly and U6 snRNP localization	1134.87	2.18002	1.12434	1.58947e-78
CAALFM_C203530WA	C2_03530W_A	Ortholog(s) have superoxide-generating NAD(P)H oxidase activity, role in apoptotic process, regulation of actin cytoskeleton organization and perinuclear endoplasmic reticulum localization	866.843	0.42151	-1.24636	1.38477e-78
CAALFM_C504260WA	C5_04260W_A	Has domain(s) with predicted RNA binding, ribonuclease T2 activity	316.046	0.249527	-2.00274	1.05058e-78
CAALFM_C502560CA	C5_02560C_A	Has domain(s) with predicted ATP binding, protein kinase activity and role in protein phosphorylation	1067.93	0.450059	-1.15181	7.8595e-79
CAALFM_C503930CA	C5_03930C_A	Ortholog of S. cerevisiae Sia1	1063.78	0.450296	-1.15105	5.9165e-79
CAALFM_C703910WA	OGG1	Mitochondrial glycosylase/lyase	320.831	4.02261	2.00813	4.4862e-79
CAALFM_CR02800CA	CR_02800C_A	Protein of unknown function	662.896	0.244016	-2.03495	3.78914e-79
CAALFM_C505070WA	C5_05070W_A	Ortholog of <i>S. cerevisiae</i> : YMR160W, <i>C. glabrata CBS138</i> : CAGL0M09493g, <i>C. dubliniensis CD36</i> : Cd36_54670, <i>C. parapsilosis CDC317</i> : CPAR2_502560 and <i>C. auris B8441</i> : B9J08_004333	423.164	0.302519	-1.7249	3.6832e-79
CAALFM_C405770CA	CFL1	Protein similar to ferric reductase Fre10p	450.648	0.313388	-1.67398	3.05196e-79
CAALFM_CR08860WA	PDK2	Putative pyruvate dehydrogenase kinase	711.759	0.388268	-1.36487	2.20849e-79
CAALFM_C602590CA	MOB1	Putative mitotic exit network component	1130.88	0.455509	-1.13445	9.33527e-80
CAALFM_C700010CA	C7_00010C_A	Protein of unknown function	1179.5	0.461902	-1.11434	7.77668e-80
CAALFM_C201400CA	ESC4	Protein similar to S. cerevisiae Esc4	521.248	0.335575	-1.57529	4.80379e-80
CAALFM_C108900WA	C1_08900W_A	Protein of unknown function	1229.71	0.46789	-1.09576	4.03171e-80
CAALFM_C110860CA	ADA2	Zinc finger and homeodomain transcriptional coactivator	684.357	2.62281	1.39112	3.55552e-80
CAALFM_C303460CA	C3_03460C_A	Protein of unknown function	180.493	7.16878	2.84173	3.53087e-80
CAALFM_C201350CA	SNX4	Putative sorting nexin	1004.93	0.438568	-1.18913	1.70259e-80
CAALFM_CR01710WA	CR_01710W_A	Putative nucleolar protein	263.939	4.79904	2.26274	1.25086e-80
CAALFM_CR01490CA	CR_01490C_A	Protein with a predicted role in protein translocation from the endoplasmic reticulum	2126.37	0.471864	-1.08356	1.01292e-80
CAALFM_C101160CA	C1_01160C_A	Exosome non-catalytic core component	780.931	2.50025	1.32207	9.14243e-81
CAALFM_C603330CA	C6_03330C_A	Putative protein of unknown function	937.986	0.427993	-1.22434	7.61336e-81
CAALFM_CR00200WA	PCK1	Phosphoenolpyruvate carboxykinase	2493.79	0.172718	-2.53351	4.48561e-81
CAALFM_C205340CA	RPC40	Putative RNA polymerase	1619.74	2.01559	1.0112	4.35587e-81
CAALFM_C504990WA	C5_04990W_A	Ortholog(s) have DNA-directed 5'-3' RNA polymerase activity, RNA polymerase III activity and role in tRNA transcription by RNA polymerase III, transcription initiation from RNA polymerase III promoter	435.778	3.33434	1.7374	2.55308e-81
CAALFM_C505100CA	DUN1	Protein similar to S. cerevisiae Dun1p, which is a serine-threonine protein kinase involved in DNA damage cell-cycle checkpoint	840.74	0.410275	-1.28534	2.52088e-81
CAALFM_C602220WA	SAR1	Functional homolog of S. cerevisiae Sar1	4520.97	0.410796	-1.28351	1.131e-81
CAALFM_C403840CA	RRP42	Putative exosome non-catalytic core component	781.973	2.51802	1.33229	9.66159e-82
CAALFM_C205970CA	TES1	Putative acyl-CoA thioesterase	288.216	4.48021	2.16357	9.29006e-82
CAALFM_C301590WA	C3_01590W_A	Ortholog of <i>C. dubliniensis CD36</i> : Cd36_81500, <i>C. parapsilosis CDC317</i> : CPAR2_503620, <i>C. auris B8441</i> : B9J08_001004 and <i>Candida tenuis NRRL Y-1498</i> : CANTEDRAFT_93693	377.532	0.272253	-1.87698	3.40132e-82
CAALFM_C206770WA	C2_06770W_A	Ortholog(s) have actin filament binding, actin monomer binding activity	898.438	0.417825	-1.25903	3.0293e-82
CAALFM_CR02360WA	IDP2	Isocitrate dehydrogenase	429.678	0.295279	-1.75985	2.4737e-82
CAALFM_C109120WA	IPT1	Inositol phosphoryl transferase	755.456	2.5708	1.36222	2.4496e-82
CAALFM_C703320CA	MED16	Putative RNA polymerase II mediator complex subunit	1681.15	0.499236	-1.0022	2.30742e-82
CAALFM_C301510WA	C3_01510W_A	Ortholog(s) have phosphatidate phosphatase activity, role in cellular lipid metabolic process and actin cortical patch localization	875.963	0.413479	-1.27411	1.98104e-82
CAALFM_C100450CA	C1_00450C_A	Mitochondrial protein	862.448	2.44408	1.28929	1.79353e-82
CAALFM_C503940CA	C5_03940C_A	Putative multidrug resistance protein	637.42	0.33632	-1.5721	1.61137e-82
CAALFM_C402630CA	HFL2	HAP5-like	1080.48	2.26485	1.17941	9.99986e-83
CAALFM_C111280WA	C1_11280W_A	Ortholog(s) have U6 snRNA binding activity and role in mRNA cis splicing, via spliceosome, mRNA splicing, via spliceosome	1272.96	2.17455	1.12072	3.54281e-83
CAALFM_C207890WA	PRS5	Putative 5-phospho-ribosyl-1(alpha)-pyrophosphate synthetase	1571.34	2.04581	1.03267	2.43003e-83
CAALFM_C108340CA	C1_08340C_A	Sorting nexin	497.508	0.319185	-1.64754	1.72841e-83
CAALFM_C208850CA	C2_08850C_A	Predicted 2-hydroxyacid dehydrogenase	1713.32	0.490377	-1.02804	1.56677e-83
CAALFM_C105070CA	GPI7	Protein involved in attachment of GPI-linked proteins to cell wall	526.52	0.329358	-1.60227	1.19402e-83
CAALFM_C503140CA	C5_03140C_A	Ortholog(s) have protein-membrane adaptor activity and role in COPII vesicle coating, macroautophagy, protein localization to endoplasmic reticulum exit site	3203.77	0.44737	-1.16046	1.02808e-83
CAALFM_CR02350CA	GEF2	Member of the voltage chloride channel family	820.657	0.335664	-1.57491	1.0053e-83
CAALFM_C302700WA	SMC3	Protein similar to S. cerevisiae Smc3p, which is an ATPase involved in sister chromatid cohesion	699.262	0.373574	-1.42054	6.20049e-84
CAALFM_C101670CA	ESP1	Separase, caspase-like cysteine protease that cleaves cohesins to allow chromatid separation during anaphase	750.824	0.385083	-1.37676	3.97737e-84
CAALFM_C102870WA	YPT7	Protein of YPT/RAB family	408.831	0.283086	-1.82069	2.53588e-84
CAALFM_C307850WA	C3_07850W_A	Protein similar to Pichia anomala YDL054c and S. cerevisiae Ydl054cp	581.567	0.344577	-1.5371	1.55006e-84
CAALFM_C406400CA	VMA8	Putative vacuolar H+-ATPase subunit	1739.15	0.498735	-1.00365	1.53613e-84
CAALFM_C403990CA	C4_03990C_A	Predicted ORF in the Major Repeat Sequence on chromosome 4	285.13	0.214927	-2.21808	1.44888e-84
CAALFM_CR08450CA	CR_08450C_A	Ortholog of <i>C. dubliniensis CD36</i> : Cd36_34040, <i>C. parapsilosis CDC317</i> : CPAR2_205850, <i>C. auris B8441</i> : B9J08_000124 and <i>Candida tenuis NRRL Y-1498</i> : CANTEDRAFT_132607	1437.81	2.10158	1.07147	1.26327e-84
CAALFM_C111690WA	C1_11690W_A	GATA-like transcription factor	380.769	3.71982	1.89523	1.11038e-84
CAALFM_C407150WA	C4_07150W_A	bZIP transcription factor	203.451	6.61625	2.72601	9.212e-85
CAALFM_C205830CA	C2_05830C_A	Putative chaperone protein	406.624	3.57407	1.83757	6.61037e-85
CAALFM_C600590WA	SLY41	Protein involved in ER-to-Golgi transport	1175.45	2.56851	1.36093	6.15437e-85
CAALFM_C403120CA	BUB1	Putative cell cycle checkpoint kinase	1003.91	0.426608	-1.22902	2.31833e-85
CAALFM_CR10410CA	CR_10410C_A	Putative nucleolar protein with a predicted role in pre-18S rRNA processing	862.942	2.48415	1.31275	1.94633e-85
CAALFM_C502330WA	C5_02330W_A	Protein of unknown function	1119.05	0.410385	-1.28495	1.68629e-85
CAALFM_C210050WA	C2_10050W_A	Ortholog(s) have endopeptidase activity, thiol-dependent ubiquitin-specific protease activity, ubiquitinyl hydrolase activity	5132.29	0.422686	-1.24234	1.55972e-85
CAALFM_C209100CA	C2_09100C_A	Protein of unknown function	731.744	0.376777	-1.40822	6.46331e-86
CAALFM_C703070CA	CYR1	Class III adenylyl cyclase	2957.46	0.467859	-1.09586	1.72638e-86
CAALFM_C210420WA	FGR6-4	Protein lacking an ortholog in S. cerevisiae	220.273	0.16233	-2.623	1.15235e-86
CAALFM_C503210CA	C5_03210C_A	Protein of unknown function	171.008	0.117172	-3.0933	1.05976e-86
CAALFM_C210870WA	C2_10870W_A	Ortholog(s) have fungal-type vacuole membrane localization	731.897	0.376253	-1.41023	1.04201e-86
CAALFM_C100850WA	IHD2	Protein of unknown function	389.336	0.269052	-1.89404	8.21762e-87
CAALFM_C404850CA	CSR1	Transcription factor	471.837	3.30235	1.72349	7.32824e-87
CAALFM_C405780CA	CFL2	Oxidoreductase	527.422	3.11376	1.63866	5.06948e-87
CAALFM_C202390WA	C2_02390W_A	Protein of unknown function	1453.19	2.11751	1.08237	4.95715e-87
CAALFM_C108620WA	CTR2	Putative low-affinity copper transporter of the vacuolar membrane	1185.73	2.25021	1.17006	3.3084e-87
CAALFM_C301800CA	C3_01800C_A	Ortholog of Dig2, a MAP kinase-responsive inhibitor of Ste12	606.604	0.344015	-1.53945	3.22439e-87
CAALFM_C602980CA	C6_02980C_A	Putative pantothenate kinase	3421.79	0.438277	-1.19008	3.04058e-87
CAALFM_C202710CA	C2_02710C_A	Ortholog(s) have rRNA binding activity, role in rRNA processing, ribosomal small subunit assembly and CURI complex, UTP-C complex localization	1113.77	2.29922	1.20114	5.25016e-88
CAALFM_C106270WA	C1_06270W_A	Predicted membrane protein	444.574	0.288894	-1.79139	4.40476e-88
CAALFM_CR07160CA	CR_07160C_A	Has domain(s) with predicted role in transmembrane transport and integral component of membrane localization	981.882	2.39169	1.25803	2.11481e-88
CAALFM_C111420WA	KRR1	Putative nucleolar protein	1106.84	2.67792	1.42111	1.62483e-88
CAALFM_C303400CA	VTI1	Ortholog(s) have SNAP receptor activity and role in Golgi to vacuole transport, intra-Golgi vesicle-mediated transport, macroautophagy, vacuole fusion, non-autophagic, vesicle fusion	1065.44	0.426945	-1.22788	6.76046e-89
CAALFM_C101360CA	C1_01360C_A	Putative glycogen synthesis initiator	11748.4	0.487193	-1.03744	6.11221e-89
CAALFM_C110500WA	C1_10500W_A	Protein of unknown function	1880.14	0.49781	-1.00633	5.44711e-89
CAALFM_C404310WA	COX11	Cytochrome oxidase assembly protein	1599.76	0.479054	-1.06174	3.0217e-89
CAALFM_C700300WA	C7_00300W_A	Putative NAD dependent epimerase/dehydratase family protein	1044.3	0.423755	-1.2387	2.26747e-89
CAALFM_C702490WA	PEX1	Peroxisomal ATPase involved in import of peroxisomal matrix proteins	1288.75	0.451159	-1.14829	1.34812e-89
CAALFM_CR08100CA	RIO2	Putative serine kinase with a predicted role in the processing of the 20S pre-rRNA into mature 18S rRNA	1642.41	2.07811	1.05527	1.28171e-89
CAALFM_C600350WA	PKH3	Ortholog(s) have role in cell wall integrity MAPK cascade	1191.53	0.440135	-1.18398	5.12698e-90
CAALFM_C208160CA	C2_08160C_A	Ortholog(s) have role in ER-dependent peroxisome organization, endoplasmic reticulum inheritance, endoplasmic reticulum organization and endoplasmic reticulum tubular network membrane organization, <a href="#GOsection">more</a>	3771.21	0.475447	-1.07264	4.9308e-90
CAALFM_C110280CA	C1_10280C_A	Putative protein of unknown function	1976.75	0.498794	-1.00348	4.39201e-90
CAALFM_C604600WA	DAC1	N-acetylglucosamine-6-phosphate (GlcNAcP) deacetylase	711.742	2.76245	1.46595	2.04025e-90
CAALFM_C203800CA	C2_03800C_A	Ortholog(s) have SNARE binding activity, role in Golgi vesicle docking, Golgi vesicle transport and Golgi membrane localization	1792.12	0.487317	-1.03707	7.911e-91
CAALFM_C306370CA	C3_06370C_A	Ortholog(s) have role in endonucleolytic cleavage in 5'-ETS of tricistronic rRNA transcript (SSU-rRNA, 5.8S rRNA and LSU-rRNA), <a href="#GOsection">more</a>	649.585	2.88533	1.52874	7.35012e-91
CAALFM_C703080WA	LMO1	Protein involved together with Dck1p and Rac1p in invasive filamentous growth and cell wall integrity	1919.96	0.495805	-1.01215	4.66997e-91
CAALFM_C401830CA	C4_01830C_A	Predicted metallocarboxypeptidase	1281.58	0.446744	-1.16248	3.27948e-91
CAALFM_C100680WA	ASM3	Putative secreted acid sphingomyelin phosphodiesterase	1221.07	2.27943	1.18867	2.57295e-91
CAALFM_C602190CA	C6_02190C_A	Putative serine/threonine/tyrosine (dual-specificity) kinase	1698.8	0.347918	-1.52318	2.5537e-91
CAALFM_C503360WA	RPO26	Putative RNA polymerase subunit	1845.92	2.03821	1.0273	1.71968e-91
CAALFM_C301710CA	PPT1	Putative serine/threonine phosphatase	983.626	2.52953	1.33887	1.63574e-91
CAALFM_CR08300CA	CR_08300C_A	Putative patatin-like phospholipase	5501.74	0.368345	-1.44087	1.49514e-91
CAALFM_C307010WA	POS5	Protein similar to S. cerevisiae Pos5p, a mitochondrial NADH kinase involved in the oxidative stress response	1436.09	0.458843	-1.12393	7.64775e-92
CAALFM_C113020CA	SPC3	Essential protein	842.877	0.386958	-1.36975	7.30014e-92
CAALFM_C110950CA	C1_10950C_A	Putative serine/threonine-protein kinase	809.001	2.77464	1.4723	3.11141e-92
CAALFM_C703440WA	SNG4	Putative membrane transporter	665.031	0.347251	-1.52595	3.06305e-92
CAALFM_C504670WA	SRP101	Signal recognition particle (SRP) receptor alpha subunit	1531.79	0.466955	-1.09864	2.13934e-92
CAALFM_C105050CA	RRP6	Putative nuclear exosome exonuclease component	1596.41	2.12076	1.08458	1.35465e-92
CAALFM_C703880CA	C7_03880C_A	Protein required for virulence in reconstituted human epithelium (RHE) model of ex vivo infection	414.345	3.78704	1.92107	7.47293e-93
CAALFM_CR07440WA	ACE2	Transcription factor	1587.64	0.469938	-1.08946	5.27193e-93
CAALFM_C203340WA	C2_03340W_A	Ortholog(s) have guanyl-nucleotide exchange factor activity and role in retrograde transport, endosome to Golgi	937.556	0.398876	-1.32599	4.9066e-93
CAALFM_C402050WA	HGH1	Putative HMG1/2-related protein	1507.01	2.16351	1.11337	4.42392e-93
CAALFM_C306220CA	OAC1	Putative mitochondrial inner membrane transporter	204.426	9.91568	3.30971	3.7966e-93
CAALFM_C500830CA	ERV46	Putative ER-derived vesicle protein	1953.34	0.493238	-1.01964	2.11105e-93
CAALFM_C501220WA	C5_01220W_A	Ortholog of <i>C. dubliniensis CD36</i> : Cd36_51110, <i>C. parapsilosis CDC317</i> : CPAR2_302560, <i>C. auris B8441</i> : B9J08_005315 and <i>Candida tenuis NRRL Y-1498</i> : CANTEDRAFT_135271	631.531	0.335186	-1.57697	1.52761e-93
CAALFM_C305140CA	C3_05140C_A	Ortholog(s) have tRNA (guanine-N2-)-methyltransferase activity, role in tRNA methylation and cytoplasm, tRNA (m2G10) methyltransferase complex localization	897.828	2.55537	1.35353	1.34358e-93
CAALFM_C501420WA	C5_01420W_A	Protein of unknown function	2079.22	0.499707	-1.00084	9.36345e-94
CAALFM_C104310CA	GIG1	Protein induced by N-acetylglucosamine (GlcNAc)	418.855	3.79676	1.92477	8.67659e-94
CAALFM_C301560WA	C3_01560W_A	Ortholog of S. cerevisiae Prp43, an RNA helicase in the DEAH-box family that functions in both RNA polymerase I and polymerase II transcript metabolism	1480.54	2.17452	1.1207	8.20154e-94
CAALFM_C501600CA	SPB4	Putative ATP-dependent RNA helicase	664.264	2.91843	1.54519	6.43426e-94
CAALFM_C602770WA	MRT4	Putative mRNA turnover protein	1580.72	2.14815	1.10309	3.04549e-94
CAALFM_C304890WA	CDR2	Multidrug transporter, ATP-binding cassette (ABC) superfamily	493.583	3.43869	1.78186	2.89732e-94
CAALFM_C205370CA	RXT3	Putative transcriptional repressor	1657.39	2.12672	1.08863	2.47691e-95
CAALFM_C602520WA	ISA1	Putative mitochondrial iron-sulfur protein	1281.57	2.28296	1.1909	1.59134e-95
CAALFM_C102440CA	C1_02440C_A	Ortholog(s) have thiol-dependent ubiquitin-specific protease activity and role in protein deubiquitination, regulation of transcription, DNA-templated	898.433	3.28881	1.71757	1.40314e-95
CAALFM_C106020WA	RGD1	GTPase activator protein	1671.47	0.470003	-1.08926	5.10302e-96
CAALFM_CR03690WA	CR_03690W_A	Has domain(s) with predicted hydrolase activity and role in cellular process	951.432	0.395766	-1.33728	4.12595e-96
CAALFM_C406440CA	C4_06440C_A	Has domain(s) with predicted carbohydrate:proton symporter activity, pyrimidine nucleotide-sugar transmembrane transporter activity and role in carbohydrate transport, pyrimidine nucleotide-sugar transmembrane transport	508.121	0.294749	-1.76244	3.98385e-96
CAALFM_C406210CA	C4_06210C_A	Putative GTPase	1940.46	2.06161	1.04377	2.67399e-96
CAALFM_C701500WA	C7_01500W_A	Ortholog of <i>C. dubliniensis CD36</i> : Cd36_71340, <i>C. parapsilosis CDC317</i> : CPAR2_301350, <i>C. auris B8441</i> : B9J08_004871 and <i>Candida tenuis NRRL Y-1498</i> : CANTEDRAFT_114098	487.558	0.28599	-1.80597	2.0719e-96
CAALFM_C108190CA	CAT8	Zn(II)2Cys6 transcription factor	295.155	5.15908	2.36711	2.00568e-96
CAALFM_C107520CA	IST2	Ortholog(s) have lipid binding activity and role in endoplasmic reticulum membrane organization, protein localization to plasma membrane, regulation of phosphatidylinositol dephosphorylation	2171.59	0.416524	-1.26353	1.71731e-96
CAALFM_C401500WA	C4_01500W_A	Protein required for thiolation of uridine at wobble position of Gln, Lys, and Glu tRNAs	539.915	3.30796	1.72594	1.46023e-96
CAALFM_C405230CA	C4_05230C_A	Hap43-induced gene	849.956	2.6576	1.41012	1.21243e-96
CAALFM_CR09470WA	AXL1	Putative endoprotease	1150.73	2.38549	1.25429	9.19908e-97
CAALFM_C107780WA	C1_07780W_A	Ortholog of <i>C. dubliniensis CD36</i> : Cd36_07300, <i>C. parapsilosis CDC317</i> : CPAR2_208300, <i>C. auris B8441</i> : B9J08_001596 and <i>Candida tenuis NRRL Y-1498</i> : CANTEDRAFT_95879	1284.82	0.435351	-1.19975	6.96464e-97
CAALFM_C502780WA	C5_02780W_A	Ortholog(s) have role in chromatin silencing at telomere, rDNA heterochromatin assembly, regulation of transcription by RNA polymerase II, silent mating-type cassette heterochromatin assembly	838.761	0.373032	-1.42263	4.18758e-97
CAALFM_C500310CA	C5_00310C_A	Protein with a fungal RNA polymerase I subunit RPA14 domain	522.229	3.39883	1.76504	3.42745e-97
CAALFM_C702460CA	C7_02460C_A	Putative ortholog of S. cerevisiae Npa3p	1701.23	2.13832	1.09648	3.11993e-97
CAALFM_CR04930WA	PEX14	Ortholog(s) have protein-macromolecule adaptor activity, role in protein import into peroxisome matrix, docking and Pex17p-Pex14p docking complex, peroxisomal importomer complex, peroxisomal membrane, peroxisome localization	1019.12	0.403155	-1.31059	2.94497e-97
CAALFM_C500510WA	C5_00510W_A	Ortholog of <i>C. dubliniensis CD36</i> : Cd36_50520, <i>C. parapsilosis CDC317</i> : CPAR2_304000, <i>C. auris B8441</i> : B9J08_000441 and <i>Candida tenuis NRRL Y-1498</i> : cten_CGOB_00233	395.895	4.06733	2.02408	7.835e-98
CAALFM_C203830WA	C2_03830W_A	Putative endoribonuclease	1697.64	2.14043	1.0979	7.06253e-98
CAALFM_C207480WA	LPT1	Lysophospholipid acyltransferase, involved in phospholipid remodeling	2211.26	0.492616	-1.02147	1.55695e-98
CAALFM_C302350WA	C3_02350W_A	Ortholog(s) have role in endonucleolytic cleavage in ITS1 to separate SSU-rRNA from 5.8S rRNA and LSU-rRNA from tricistronic rRNA transcript (SSU-rRNA, 5.8S rRNA, LSU-rRNA) and 90S preribosome, nucleolus localization	1834.96	2.97779	1.57424	7.17418e-99
CAALFM_C107080WA	C1_07080W_A	Component of the SWI/SNF and RSC chromatin remodeling complexes	613.65	3.15011	1.6554	4.87217e-99
CAALFM_C300470WA	C3_00470W_A	Ortholog(s) have role in endoplasmic reticulum to Golgi vesicle-mediated transport	1146.23	0.416554	-1.26342	3.41549e-99
CAALFM_C603810WA	PHO80	Ortholog(s) have cyclin-dependent protein serine/threonine kinase regulator activity	554.118	3.33597	1.7381	2.64662e-99
CAALFM_C504950CA	C5_04950C_A	Protein with a predicted transcription factor BTF3 domain	1072.24	0.406364	-1.29916	2.11117e-99
CAALFM_C201390WA	C2_01390W_A	Ortholog(s) have phosphatidylinositol-4,5-bisphosphate binding activity, role in actin cortical patch assembly, actin filament organization, endocytosis and actin cortical patch localization	2022.96	0.485032	-1.04385	1.92504e-99
CAALFM_CR02560CA	ASG1	Gal4p family zinc-finger transcription factor with similarity to S. cerevisiae Asg1p	2854.72	2.02834	1.0203	1.57762e-99
CAALFM_CR04280CA	CR_04280C_A	<I>S. cerevisiae</I> ortholog Rft1p has role in glycolipid translocation, protein N-linked glycosylation and localizes to endoplasmic reticulum membrane	602.615	0.312784	-1.67676	3.20649e-100
CAALFM_C306290WA	C3_06290W_A	Ortholog of <i>S. cerevisiae</i> : YML020W, <i>C. glabrata CBS138</i> : CAGL0G07062g, <i>C. dubliniensis CD36</i> : Cd36_86190, <i>C. parapsilosis CDC317</i> : CPAR2_404740 and <i>C. auris B8441</i> : B9J08_000043	970.849	0.39002	-1.35838	2.46965e-100
CAALFM_C601060CA	CAN2	Basic amino acid permease	1099.11	0.269296	-1.89273	1.43545e-100
CAALFM_CR05120WA	SAP155	Regulatory subunit of PP2A-like protein phosphatase Sit4p, involved in cell wall maintenance, regulation of hyphal growth, and virulence	1571.3	0.331704	-1.59203	8.3299e-101
CAALFM_C203540WA	RAD32	DNA polymerase eta with role in DNA repair	1139.87	0.34128	-1.55097	2.91495e-101
CAALFM_C603100WA	SHE3	mRNA-binding protein that localizes specific mRNAs to daughter yeast cells and to hyphal tips	1318.78	0.429731	-1.21849	2.22277e-101
CAALFM_C307750WA	UTP9	Small-subunit processome protein	2026.37	2.08603	1.06076	3.55861e-102
CAALFM_CR07590WA	EMP24	COPII-coated vesicle component	2294.88	0.493333	-1.01937	2.19696e-102
CAALFM_C500630CA	EXO1	Putative exodeoxyribonuclease	1057.47	0.397345	-1.33154	7.01051e-103
CAALFM_C602900CA	C6_02900C_A	Ortholog(s) have role in protein lipoylation and mitochondrion localization	428.874	4.02832	2.01018	6.23152e-103
CAALFM_C108430WA	CAF16	ABC family protein, predicted not to be a transporter	3333.88	0.475115	-1.07365	4.64179e-103
CAALFM_C306020WA	MNN9	Protein of N-linked outer-chain mannan biosynthesis	1727.28	0.460202	-1.11966	4.11315e-103
CAALFM_C105680CA	RIM1	Putative single-stranded DNA-binding protein	3060.57	0.485218	-1.04329	3.13134e-103
CAALFM_CR02850CA	GZF3	GATA-type transcription factor	2219.34	2.05274	1.03755	2.97687e-103
CAALFM_C210310CA	KIP2	Putative kinesin-related motor protein involved in mitotic spindle positioning	531.326	0.215482	-2.21436	2.86041e-103
CAALFM_C113400CA	AGC1	Putative mitochondrial carrier protein	1781.59	2.16259	1.11276	2.22637e-103
CAALFM_C306670CA	C3_06670C_A	Protein of unknown function	372.824	0.137002	-2.86773	1.88905e-103
CAALFM_C202910WA	C2_02910W_A	Protein of unknown function	286.6	5.7615	2.52645	1.78285e-103
CAALFM_C203990WA	GCD7	Putative translation initiator	1895.23	2.13263	1.09263	1.75247e-103
CAALFM_C502800CA	C5_02800C_A	Ortholog of <i>C. dubliniensis CD36</i> : Cd36_52590, <i>C. parapsilosis CDC317</i> : CPAR2_100565, <i>Debaryomyces hansenii CBS767</i> : DEHA2G06908g and <i>Candida guilliermondii ATCC 6260</i> : PGUG_02858	128.66	26.0529	4.70337	1.27782e-103
CAALFM_C201930CA	C2_01930C_A	Ortholog of <i>S. cerevisiae</i> : YBR138C, <i>C. dubliniensis CD36</i> : Cd36_16750, <i>C. parapsilosis CDC317</i> : CPAR2_212450, <i>C. auris B8441</i> : B9J08_002176 and <i>Candida tenuis NRRL Y-1498</i> : CANTEDRAFT_92365	2261.9	2.04989	1.03555	1.02658e-103
CAALFM_C301960CA	POX1-3	Predicted acyl-CoA oxidase	1977.86	0.423118	-1.24087	8.61849e-104
CAALFM_C701320WA	C7_01320W_A	Putative ethanolamine kinase	1302.2	0.422993	-1.24129	6.79548e-104
CAALFM_C402340WA	C4_02340W_A	Putative protease B inhibitor	2782.71	0.422001	-1.24468	2.57306e-104
CAALFM_C603230WA	ARG3	Putative ornithine carbamoyltransferase	959.663	2.88358	1.52786	2.56148e-104
CAALFM_C306310CA	ISW2	Ortholog of S. cerevisiae Isw2	1881.33	2.14593	1.10161	1.4343e-104
CAALFM_CR00380WA	CR_00380W_A	Protein with NADPH oxidoreductase containing flavin mononucleotide (FMN) domain	331.731	7.4399	2.89528	1.09631e-104
CAALFM_CR08840CA	NIT2	Putative carbon-nitrogen hydrolase	583.085	0.299955	-1.73718	6.79798e-105
CAALFM_C304380CA	C3_04380C_A	Putative U3 snoRNP protein	2602.07	2.00652	1.0047	6.22503e-105
CAALFM_C104130WA	ERB1	Protein with a predicted role in ribosomal large subunit biogenesis	2443.95	2.0259	1.01856	2.64621e-105
CAALFM_C400650WA	HIS5	Putative histidinol-phosphate aminotransferase	1897.92	2.25098	1.17056	4.18957e-106
CAALFM_CR00260WA	KIN2	Protein with similarity to S. cerevisiae Kin2p, transcription is positively regulated by Tbf1	3523.05	0.497171	-1.00819	1.79355e-106
CAALFM_C102600WA	SNO1	Protein with a predicted role in pyridoxine metabolism	1390.9	0.427347	-1.22652	1.78439e-106
CAALFM_C110030WA	DBP3	Putative ATP-dependent DEAD-box RNA helicase	1232.58	2.43608	1.28456	1.23266e-106
CAALFM_C204170CA	C2_04170C_A	Ortholog of <i>S. cerevisiae</i> : YPR010C-A, <i>C. dubliniensis CD36</i> : Cd36_02990, <i>C. parapsilosis CDC317</i> : CPAR2_211020, <i>C. auris B8441</i> : B9J08_000865 and <i>Candida tenuis NRRL Y-1498</i> : CANTEDRAFT_116148	3969.61	2.01973	1.01416	8.45007e-107
CAALFM_CR00460CA	CR_00460C_A	Component of the SSU processome	867.908	2.79184	1.48121	7.36165e-107
CAALFM_C504420WA	C5_04420W_A	Ortholog(s) have role in cellular response to heat, cellular response to oxidative stress, negative regulation of autophagy of mitochondrion	1159.69	2.498	1.32077	5.94996e-107
CAALFM_C405550CA	GVP36	BAR domain protein	2531.89	0.492864	-1.02074	3.18547e-107
CAALFM_C109390WA	C1_09390W_A	Ortholog(s) have tRNA binding, tRNA dimethylallyltransferase activity, role in tRNA modification, transfer RNA gene-mediated silencing and cytosol, mitochondrion, nucleolus, nucleus localization	493.638	3.77286	1.91566	2.60518e-107
CAALFM_C205690CA	YTH1	Putative mRNA cleavage and polyadenylation specificity factor	4172.07	2.20914	1.14349	1.70592e-107
CAALFM_C105870WA	PRN3	Protein similar to pirin	534.059	3.58396	1.84156	1.55327e-107
CAALFM_C204420WA	IFA4	Protein of unknown function	243.131	7.33498	2.87479	9.21684e-108
CAALFM_CR08550WA	CR_08550W_A	Ortholog(s) have fructose-2,6-bisphosphate 2-phosphatase activity and role in glucose metabolic process	1134.1	0.397202	-1.33206	8.39386e-108
CAALFM_C109200WA	LYS142	Zn(II)2Cys6 transcription factor	894.921	0.362005	-1.46592	6.39979e-108
CAALFM_C112210WA	TRP3	Putative bifunctional enzyme with predicted indole-3-glycerol-phosphate synthase and anthranilate synthase activities	2035.05	2.13364	1.09331	5.83993e-108
CAALFM_C202580WA	C2_02580W_A	Predicted MFS membrane transporter	618.87	3.31618	1.72952	5.00417e-108
CAALFM_CR06160CA	DAD3	Subunit of the Dam1 (DASH) complex, which acts in chromosome segregation by coupling kinetochores to spindle microtubules	283.151	0.164658	-2.60245	3.94824e-108
CAALFM_C407080CA	C4_07080C_A	Protein with t-SNARE domains and a microtubule associated domain	702.175	0.322709	-1.63169	3.17535e-108
CAALFM_C700740WA	RIM15	Ortholog(s) have protein kinase activity, protein serine/threonine kinase activity	2388.91	0.332964	-1.58656	2.32303e-108
CAALFM_C300370CA	BUD21	Small-subunit processome component	795.55	3.00223	1.58603	1.96301e-108
CAALFM_C701580WA	SMC6	Putative structural maintenance of chromosomes (SMC) protein	1781.48	0.453973	-1.13932	1.27273e-108
CAALFM_C701850CA	CRN1	Coronin	4472.7	0.457439	-1.12835	1.16673e-108
CAALFM_C403090WA	C4_03090W_A	Ortholog(s) have TBP-class protein binding, transcription coregulator activity and role in RNA polymerase II preinitiation complex assembly, transcription initiation from RNA polymerase II promoter	932.157	0.367314	-1.44492	9.26491e-109
CAALFM_C207280WA	C2_07280W_A	Protein of unknown function	203.12	9.80638	3.29372	8.92646e-109
CAALFM_C103160CA	COQ4	Protein with a putative role in coenzyme Q biosynthesis	1513.99	0.434965	-1.20103	7.30154e-109
CAALFM_C604310WA	PEX11	Putative peroxisomal membrane protein	928.664	0.36031	-1.47269	7.09431e-109
CAALFM_C205250CA	AAT1	Aspartate aminotransferase	11431	0.429239	-1.22015	5.82403e-109
CAALFM_C106700WA	C1_06700W_A	SH3-domain protein	1240.38	0.407773	-1.29416	5.76944e-109
CAALFM_C307260CA	ECM29	Putative scaffold protein	3445.54	0.400845	-1.31888	4.27844e-109
CAALFM_C205650WA	VPS35	Putative role in vacuolar sorting	2435.06	0.484973	-1.04402	2.8802e-109
CAALFM_CR02420WA	CR_02420W_A	Ortholog(s) have small ribosomal subunit rRNA binding activity	800.014	2.93876	1.55521	2.7762e-109
CAALFM_C402110WA	C4_02110W_A	Protein of unknown function	1468.36	0.428869	-1.22139	2.59862e-109
CAALFM_C307470WA	EVP1	Putative plasma membrane protein	574.729	3.47734	1.79798	2.37222e-109
CAALFM_C110460WA	C1_10460W_A	Protein of unknown function	499.485	0.250857	-1.99506	1.62875e-109
CAALFM_CR05550CA	CR_05550C_A	Ortholog(s) have RNA polymerase III activity, role in tRNA transcription by RNA polymerase III and RNA polymerase III complex, nuclear chromatin localization	2566.87	2.03616	1.02585	1.54738e-109
CAALFM_C113740WA	KAR9	Ortholog of S. cerevisiae Kar9	542.625	0.278049	-1.84659	1.5254e-109
CAALFM_C209500WA	C2_09500W_A	Predicted tRNA dihydrouridine synthase	832.717	2.8867	1.52942	1.4503e-109
CAALFM_C114220CA	FTR2	High-affinity iron permease	1058.38	2.7637	1.4666	1.28661e-109
CAALFM_C107710CA	ADE4	Putative phosphoribosylpyrophosphate amidotransferase	3917.92	0.394221	-1.34292	1.12185e-109
CAALFM_CR06800CA	HHF22	Putative histone H4; regulated by Efg1; flucytosine, fluconazole-induced; amphotericin B, caspofungin repressed; colony morphology-related gene regulation by Ssn6; Hap43-induced; rat catheter and Spider biofilm repressed	7789.46	0.179281	-2.47971	9.56743e-110
CAALFM_C209710CA	C2_09710C_A	Ortholog of S. cerevisiae/S. pombe Lsb5	2588.44	0.490039	-1.02903	7.57569e-110
CAALFM_C500290WA	DUS4	Ortholog(s) have tRNA dihydrouridine synthase activity and role in tRNA modification	732.832	3.0518	1.60966	7.0268e-110
CAALFM_C108990CA	KEX2	Subtilisin-like protease (proprotein convertase)	2008.91	0.465137	-1.10427	4.70309e-110
CAALFM_CR10260WA	CR_10260W_A	Putative mitochondrial 2' O-ribose methyltransferase	415.652	4.4114	2.14124	2.69485e-110
CAALFM_CR04770CA	CR_04770C_A	Ortholog of <i>C. dubliniensis CD36</i> : Cd36_30140, <i>C. parapsilosis CDC317</i> : CPAR2_204040, <i>C. auris B8441</i> : B9J08_001978 and <i>Candida tenuis NRRL Y-1498</i> : CANTEDRAFT_114703	482.668	0.255793	-1.96695	1.98524e-110
CAALFM_C109080CA	PGA6	GPI-anchored cell wall adhesin-like protein	3841.14	0.298655	-1.74345	1.48111e-110
CAALFM_C307300WA	NOP13	Ortholog of S. cerevisiae Nop13	682.916	3.20591	1.68073	9.35557e-111
CAALFM_C107070CA	DHH1	Putative RNA helicase	1553.1	2.31325	1.20992	4.44557e-111
CAALFM_C406580WA	CBF1	Transcription factor	1400.16	2.77534	1.47266	2.43767e-111
CAALFM_C700890CA	MCM1	Transcription factor	2598.35	0.364215	-1.45714	2.45789e-112
CAALFM_C404660CA	C4_04660C_A	Ortholog(s) have thiol-dependent ubiquitin-specific protease activity and role in protein deubiquitination	1762.22	2.23885	1.16276	2.14924e-112
CAALFM_C504310WA	C5_04310W_A	Ortholog of <i>C. dubliniensis CD36</i> : Cd36_53980, <i>C. parapsilosis CDC317</i> : CPAR2_100980, <i>C. auris B8441</i> : B9J08_004358 and <i>Candida tenuis NRRL Y-1498</i> : CANTEDRAFT_116966	1085.7	0.383186	-1.38388	1.76992e-112
CAALFM_C502070CA	C5_02070C_A	Ortholog(s) have ATPase activator activity, RNA binding activity	1306.45	2.44894	1.29215	8.23121e-113
CAALFM_C700790WA	C7_00790W_A	Ortholog(s) have phosphatidylinositol-3-phosphate binding activity, role in plasma membrane tubulation, protein targeting to vacuole, retrograde transport, endosome to Golgi and cytoplasm, endosome, nucleus localization	1295.82	0.407417	-1.29542	7.92344e-113
CAALFM_C304580CA	STP1	Transcription factor	1023.48	0.372283	-1.42553	5.00596e-113
CAALFM_C203750WA	YIM1	Protein similar to protease of mitochondrial inner membrane	3058.66	3.2309	1.69194	4.12234e-113
CAALFM_C700230WA	C7_00230W_A	Putative vacuolar transporter of large neutral amino acids	723.554	0.304963	-1.7133	3.0876e-113
CAALFM_C209390WA	ABG1	Vacuolar membrane protein	2428.11	0.478888	-1.06224	2.06739e-113
CAALFM_C110010CA	SWE1	Putative protein kinase with a role in control of growth and morphogenesis, required for full virulence	1379.09	0.413013	-1.27574	1.89556e-113
CAALFM_C602670CA	WSC2	Putative cell wall integrity and stress response protein	2227.38	2.13288	1.0928	1.26899e-113
CAALFM_C704140CA	C7_04140C_A	Ortholog(s) have unfolded protein binding activity	916.234	2.81949	1.49543	4.25637e-114
CAALFM_C103720CA	C1_03720C_A	Protein of unknown function	1417.06	0.415775	-1.26612	2.81069e-114
CAALFM_C105640CA	FAL1	eIF4A subfamily of DEAD-box ATP-dependent RNA helicases	1062.75	3.08317	1.62442	2.11886e-114
CAALFM_C202510WA	PRS1	Phosphoribosylpyrophosphate synthetase	2083.8	2.16579	1.11489	9.87719e-115
CAALFM_C600270WA	C6_00270W_A	Has domain(s) with predicted role in attachment of GPI anchor to protein and GPI-anchor transamidase complex localization	746.552	0.320784	-1.64033	7.65588e-115
CAALFM_CR07320CA	CR_07320C_A	Ortholog of S. cerevisiae Mrpl4, a mitochondrial ribosomal protein of the large subunit	2018.92	2.1938	1.13343	3.95603e-115
CAALFM_C303480CA	ALT1	Putative alanine transaminase	1142.87	0.347638	-1.52434	3.78792e-115
CAALFM_C306030WA	NOG1	Putative GTPase	1735.03	2.28326	1.1911	3.66802e-115
CAALFM_C702860CA	C7_02860C_A	Ortholog(s) have ubiquitin protein ligase activity, ubiquitin-protein transferase activity and role in ubiquitin-dependent ERAD pathway	2691.48	0.485233	-1.04325	3.5228e-115
CAALFM_C502470WA	INT1	Protein structurally similar to alpha-subunit of human leukocyte integrin	2737.17	0.396758	-1.33367	2.07691e-115
CAALFM_C701640WA	LAT1	Putative dihydrolipoamide acetyltransferase component (E2) of pyruvate dehydrogenase complex	14077.7	2.07262	1.05146	1.52174e-115
CAALFM_C201420CA	C2_01420C_A	Has domain(s) with predicted DNA-binding transcription factor activity, sequence-specific DNA binding activity and role in regulation of transcription, DNA-templated	470.754	0.226659	-2.1414	1.03096e-115
CAALFM_CR06590CA	RGS2	Protein of RGS superfamily	641.458	3.41118	1.77027	8.09339e-116
CAALFM_C101520CA	SOD2	Mitochondrial Mn-containing superoxide dismutase	3681.59	2.08192	1.05792	5.59066e-116
CAALFM_C502280CA	C5_02280C_A	Protein of unknown function	781.586	3.07583	1.62098	4.58529e-116
CAALFM_C113640WA	CUP2	Putative copper-binding transcription factor	1704.24	2.29841	1.20064	3.45594e-116
CAALFM_CR06440CA	BCR1	Transcription factor	2001.89	2.20447	1.14043	2.20339e-116
CAALFM_C109710CA	C1_09710C_A	Ortholog(s) have role in endonucleolytic cleavage in 5'-ETS of tricistronic rRNA transcript (SSU-rRNA, 5.8S rRNA and LSU-rRNA), <a href="#GOsection">more</a>	1509.05	2.37696	1.24912	1.185e-116
CAALFM_CR05440WA	CR_05440W_A	Putative 3-hydroxyanthranilic acid dioxygenase, involved in NAD biosynthesis	1966.54	0.451732	-1.14646	9.116e-117
CAALFM_C600890WA	C6_00890W_A	Ortholog of <i>C. dubliniensis CD36</i> : Cd36_60900, <i>C. parapsilosis CDC317</i> : CPAR2_603130, <i>C. auris B8441</i> : B9J08_003439 and <i>Candida tenuis NRRL Y-1498</i> : CANTEDRAFT_125757	1037.05	0.367727	-1.44329	5.51758e-117
CAALFM_C203140CA	C2_03140C_A	Ortholog(s) have phospholipase activity, role in cardiolipin metabolic process, phosphatidylethanolamine metabolic process, phospholipid metabolic process and mitochondrial matrix localization	2071.91	0.455155	-1.13557	4.91098e-117
CAALFM_C204570WA	C2_04570W_A	Ortholog(s) have role in nuclear division, rRNA processing, ribosomal large subunit biogenesis and nuclear periphery, nucleolus, preribosome, large subunit precursor localization	1811.81	2.95345	1.5624	2.91932e-117
CAALFM_C202740CA	HPT1	Putative hypoxanthine-guanine phosphoribosyltransferase	2870.87	2.57581	1.36503	1.73077e-117
CAALFM_C112250CA	C1_12250C_A	Ortholog of <i>C. dubliniensis CD36</i> : Cd36_11490, <i>C. parapsilosis CDC317</i> : CPAR2_701040, <i>C. auris B8441</i> : B9J08_003931 and <i>Candida tenuis NRRL Y-1498</i> : CANTEDRAFT_104365	1212.23	0.389137	-1.36165	1.4636e-117
CAALFM_C505300WA	RIB5	Putative riboflavin synthase	2336.47	0.469418	-1.09106	1.18555e-117
CAALFM_C500490CA	BUD2	GTPase activating protein (GAP) for Rsr1	1594.7	0.423672	-1.23898	3.33527e-118
CAALFM_C109840CA	C1_09840C_A	Protein required for localizing proteasomes to the nucleus	1390.72	2.463	1.30042	2.95016e-118
CAALFM_CR03550WA	NCS2	Putative cytosolic thiouridylase subunit	911.643	4.74204	2.24551	2.58923e-118
CAALFM_C101630WA	C1_01630W_A	Protein similar to a mitochondrial complex I intermediate-associated protein	1839.32	0.440208	-1.18374	1.41593e-118
CAALFM_C404100CA	ECM1	Putative pre-ribosomal factor	480.31	4.22198	2.07792	7.25379e-119
CAALFM_C111250WA	C1_11250W_A	Microtubule-binding protein of the cortical microtubule	740.254	0.282123	-1.8256	5.20732e-119
CAALFM_C406940CA	C4_06940C_A	Protein of unknown function	936.971	2.85942	1.51572	3.03011e-119
CAALFM_C106980CA	C1_06980C_A	Predicted membrane transporter	948.902	2.86063	1.51633	2.66846e-119
CAALFM_CR06010WA	CR_06010W_A	Ortholog of <i>C. dubliniensis CD36</i> : Cd36_31420, <i>C. parapsilosis CDC317</i> : CPAR2_205100, <i>C. auris B8441</i> : B9J08_000664, <i>Debaryomyces hansenii CBS767</i> : DEHA2G10648g and <i>Pichia stipitis Pignal</i> : PICST_32997	339.765	0.17688	-2.49916	2.0384e-119
CAALFM_C205840WA	C2_05840W_A	Predicted diphthamide biosynthesis protein	592.156	4.06616	2.02367	9.78812e-120
CAALFM_C400330CA	C4_00330C_A	Ortholog(s) have proton-transporting ATP synthase activity, rotational mechanism, structural molecule activity and role in ATP synthesis coupled proton transport, cristae formation, protein-containing complex assembly	2104.39	2.21378	1.14651	6.09343e-120
CAALFM_CR02520WA	RPC19	Putative RNA polymerases I and III subunit AC19	814.774	3.09626	1.63052	5.7495e-120
CAALFM_CR06380CA	CR_06380C_A	Predicted ORF overlapping the Major Repeat Sequence on chromosome R	389.157	0.200205	-2.32045	3.45394e-120
CAALFM_CR01610CA	SHP1	Regulator of the type 1 protein phosphatase Glc7p activity, involved in control of morphogenesis, progression through the cell cycle and response to DNA damage	2574.58	0.472436	-1.08181	1.65571e-120
CAALFM_C206910WA	YPT72	Vacuolar Rab small monomeric GTPase involved in vacuolar biogenesis	869.018	0.33646	-1.57149	1.5027e-120
CAALFM_C102230WA	44081	Septin, required for wild-type invasive growth in vitro but not required for virulence in a mouse model of systemic infection	2006.56	0.445656	-1.166	1.63756e-121
CAALFM_CR04090CA	ADE17	5-Aminoimidazole-4-carboxamide ribotide transformylase, enzyme of adenine biosynthesis	25224.8	0.443187	-1.17401	1.11163e-121
CAALFM_C210160WA	C2_10160W_A	Secreted protein	709.221	3.3514	1.74476	6.64045e-122
CAALFM_C109070WA	C1_09070W_A	Ortholog(s) have poly(A)-specific ribonuclease activity, role in nuclear-transcribed mRNA poly(A) tail shortening, postreplication repair and PAN complex localization	1806.09	0.365557	-1.45183	3.91492e-122
CAALFM_C111400CA	GIN4	Autophosphorylated kinase	2299.53	0.296385	-1.75445	3.85929e-122
CAALFM_C204700CA	C2_04700C_A	Putative ortholog of S. cerevisiae Utp30	494.226	4.22479	2.07888	2.10375e-122
CAALFM_C701560CA	NUP	Nucleoside permease	978.891	0.349693	-1.51584	2.01128e-122
CAALFM_C202660WA	C2_02660W_A	Ortholog of <i>C. dubliniensis CD36</i> : Cd36_17700, <i>C. parapsilosis CDC317</i> : CPAR2_212340, <i>C. auris B8441</i> : B9J08_003086 and <i>Candida tenuis NRRL Y-1498</i> : CANTEDRAFT_101113	348.427	0.176352	-2.50347	1.36819e-122
CAALFM_CR09360WA	FCY24	Putative transporter	1094.81	0.366197	-1.44931	1.2624e-122
CAALFM_C205750WA	C2_05750W_A	Ortholog(s) have rRNA binding activity and role in maturation of LSU-rRNA from tricistronic rRNA transcript (SSU-rRNA, 5.8S rRNA, LSU-rRNA), rRNA processing, ribosomal large subunit export from nucleus	831.039	3.09646	1.63062	6.21177e-123
CAALFM_C207630CA	C2_07630C_A	Possible stress protein	5550.71	0.33102	-1.59501	4.15005e-123
CAALFM_C502290WA	PDE1	Low affinity cyclic nucleotide phosphodiesterase	571.355	3.83399	1.93885	2.76304e-123
CAALFM_C210740CA	C2_10740C_A	Protein with a predicted role in cell wall integrity	1441.76	2.48554	1.31356	1.86053e-123
CAALFM_C701820CA	VMA11	Predicted ortholog of S. cerevisiae Tfp3/Vma11	1200.95	0.37894	-1.39996	1.70712e-123
CAALFM_CR09740WA	CR_09740W_A	Protein involved in rRNA processing	890.259	3.0617	1.61433	9.50988e-124
CAALFM_C105500WA	RSM22	Predicted mitochondrial small ribosomal subunit	775.748	3.21851	1.6864	5.0384e-124
CAALFM_CR02040WA	PRK1	Putative protein serine/threonine kinase	2065.65	0.407633	-1.29466	1.03098e-124
CAALFM_C404050CA	RHD3	GPI-anchored yeast-associated cell wall protein	2560.89	0.464339	-1.10675	1.722e-125
CAALFM_C112510WA	RAX2	Plasma membrane protein involved in establishment of bud sites and linear direction of hyphal growth	1653.06	0.380808	-1.39286	6.92749e-126
CAALFM_C500080CA	C5_00080C_A	Epsilon-COP subunit of the coatomer	3155.61	0.483066	-1.04971	5.04746e-126
CAALFM_C110060CA	C1_10060C_A	Protein of unknown function	269.941	35.0919	5.13306	3.992e-126
CAALFM_C113720WA	C1_13720W_A	Ortholog of <i>S. cerevisiae</i> : KEL3, <i>C. glabrata CBS138</i> : CAGL0A01067g, <i>C. dubliniensis CD36</i> : Cd36_12710, <i>C. parapsilosis CDC317</i> : CPAR2_201590 and <i>C. auris B8441</i> : B9J08_002506	1463.34	2.50543	1.32506	3.80574e-126
CAALFM_C700330CA	C7_00330C_A	Ortholog(s) have N(6)-L-threonylcarbamoyladenine synthase activity, single-stranded telomeric DNA binding activity	469.985	4.52281	2.17722	2.81249e-126
CAALFM_C110090CA	C1_10090C_A	Protein of unknown function	2012.33	0.415905	-1.26567	2.31714e-126
CAALFM_C113730CA	DIM1	Putative 18S rRNA dimethylase	428.944	4.87814	2.28633	2.14484e-126
CAALFM_C600100CA	HET1	Putative sphingolipid transfer protein	3496.17	0.491874	-1.02364	1.17942e-126
CAALFM_C208130WA	ARA1	D-Arabinose dehydrogenase	3246.66	0.30764	-1.70068	2.64966e-127
CAALFM_C101110CA	ZPR1	Protein with putative zinc finger	3219.95	2.06905	1.04897	2.00868e-127
CAALFM_C114190CA	C1_14190C_A	Protein phosphatase inhibitor	811.636	3.19116	1.67408	1.24603e-127
CAALFM_C405730WA	C4_05730W_A	Adhesin-like protein	308.375	0.147971	-2.75662	1.13184e-127
CAALFM_CR00900WA	TRM1	Putative N2,N2-dimethylguanine tRNA methyltransferase	764.212	3.32452	1.73315	1.0763e-127
CAALFM_C402100CA	GPI14	Catalytic subunit of glycosylphosphatidylinositol-alpha 1,4 mannosyltransferase I, involved in GPI anchor biosynthesis	1258.62	0.376686	-1.40857	6.79696e-128
CAALFM_C300980WA	FLC1	Protein involved in heme uptake	3004.29	2.10695	1.07516	5.98198e-128
CAALFM_C101380CA	TRM2	Putative tRNA methyltransferase	1222.31	2.67576	1.41995	4.52072e-128
CAALFM_C104580CA	C1_04580C_A	Ortholog of Rmd6 involved in S. cerevisiae sporulation	574.155	0.256044	-1.96554	4.01553e-128
CAALFM_C301600WA	PPH21	Catalytic subunit of protein phosphatase of the Type 2A-related family (serine/threonine-specific), involved in dephosphorylation of septin Sep7p	2460.96	0.457822	-1.12714	3.54285e-128
CAALFM_C102410CA	C1_02410C_A	Has domain(s) with predicted role in retrograde vesicle-mediated transport, Golgi to endoplasmic reticulum and integral component of membrane localization	981.513	0.341104	-1.55172	1.37145e-128
CAALFM_C504830WA	SFL2	Transcription factor involved in regulation of morphogenesis	2536.7	2.17668	1.12213	5.78531e-129
CAALFM_C402400CA	C4_02400C_A	Protein not essential for viability	730.187	0.293465	-1.76874	4.00847e-129
CAALFM_CR03360WA	CR_03360W_A	Ortholog(s) have role in endonucleolytic cleavage in 5'-ETS of tricistronic rRNA transcript (SSU-rRNA, 5.8S rRNA and LSU-rRNA), <a href="#GOsection">more</a>	695.331	3.99707	1.99894	2.86387e-129
CAALFM_CR02750CA	PGA34	Putative GPI-anchored protein	176.229	68.772	6.10375	1.57232e-129
CAALFM_C401530CA	ERG251	C-4 sterol methyl oxidase	10523.9	0.366132	-1.44956	9.08343e-130
CAALFM_C104610WA	ATP1	ATP synthase alpha subunit	24467.2	2.76371	1.46661	7.23919e-130
CAALFM_C209150WA	MIT1	Mannosylinositol phosphorylceramide (MIPC) synthase catalytic subunit	4092.98	2.0097	1.00698	7.11312e-130
CAALFM_C504800WA	CRH12	CRH family cell wall protein	2463.7	2.19754	1.13589	2.26068e-130
CAALFM_C302210CA	C3_02210C_A	Non-catalytic subunit of N-terminal acetyltransferase of the NatC type	1589.96	0.405128	-1.30355	1.90538e-130
CAALFM_C108450CA	CDC42	Rho-type GTPase	2033.37	0.347869	-1.52338	8.16892e-131
CAALFM_C110270CA	SFH5	Putative phosphatidylinositol transporter	1982.9	0.431181	-1.21363	4.41305e-131
CAALFM_C600920WA	C6_00920W_A	Putative mitochondrial intermembrane space protein	2111.45	2.28702	1.19347	3.38966e-131
CAALFM_C203020CA	C2_03020C_A	Ortholog of <i>S. cerevisiae</i> : TPH3, <i>C. dubliniensis CD36</i> : Cd36_17790, <i>C. parapsilosis CDC317</i> : CPAR2_212150, <i>C. auris B8441</i> : B9J08_004964 and <i>Candida tenuis NRRL Y-1498</i> : CANTEDRAFT_128815	3573.36	0.485671	-1.04195	3.06558e-131
CAALFM_C307170CA	C3_07170C_A	Putative geranylgeranyltransferase regulatory component	3268.98	2.09147	1.06452	2.60135e-131
CAALFM_C301160WA	MSS4	Phosphatidylinositol-4-phosphate 5-kinase	3411.95	2.07497	1.05309	2.5552e-131
CAALFM_C108570CA	PCL2	Cyclin homolog	225.69	0.0750526	-3.73595	2.22743e-131
CAALFM_C104170CA	HTA2	Putative histone H2A	8308.68	0.204104	-2.29262	1.80029e-131
CAALFM_C404530CA	PHR1	Cell surface glycosidase	906.725	3.10789	1.63594	1.62221e-131
CAALFM_C404520WA	C4_04520W_A	Ortholog(s) have enzyme activator activity, telomerase inhibitor activity, role in box C/D snoRNA 3'-end processing, negative regulation of telomere maintenance via telomerase and nucleolus, nucleoplasm localization	734.903	3.46409	1.79248	1.1438e-131
CAALFM_C602360WA	NIP7	Putative nucleolar protein with role in ribosomal assembly	636.122	3.77162	1.91519	4.74759e-132
CAALFM_CR05500CA	CR_05500C_A	Protein of unknown function	918.415	0.325277	-1.62026	3.37839e-132
CAALFM_C109130WA	MNN47	Protein of unknown function	2067.76	2.31259	1.20951	3.30732e-132
CAALFM_C501130WA	CYC3	Mitochondrial cytochrome c heme lyase	881.71	3.447	1.78534	2.41512e-132
CAALFM_C306610WA	C3_06610W_A	Ortholog(s) have myosin II tail binding, protein-macromolecule adaptor activity, role in protein localization to cell division site, septin ring assembly and cellular bud neck, cellular bud neck septin ring localization	1579.27	2.69176	1.42855	1.91494e-132
CAALFM_C701200CA	DBP7	Putative ATP-dependent DEAD-box RNA helicase	1351.42	2.64062	1.40087	4.11999e-133
CAALFM_C202050CA	C2_02050C_A	Ortholog of <i>C. dubliniensis CD36</i> : Cd36_16850, <i>C. parapsilosis CDC317</i> : CPAR2_211990, <i>C. auris B8441</i> : B9J08_001195 and <i>Candida tenuis NRRL Y-1498</i> : cten_CGOB_00169	1456.68	0.237416	-2.07451	1.92472e-133
CAALFM_C403340CA	C4_03340C_A	Protein with homology to NADH dehydrogenase	168.311	26.4988	4.72786	1.2753e-133
CAALFM_C502020CA	C5_02020C_A	Ortholog(s) have role in establishment of mitotic sister chromatid cohesion, protein import into nucleus	1355.23	2.64227	1.40178	9.86938e-134
CAALFM_C604610CA	NAG3	Putative MFS transporter	923.832	5.15847	2.36694	8.78105e-134
CAALFM_C402790CA	SAS10	Putative U3-containing small subunit processome complex subunit	1095.43	2.88048	1.52631	6.17315e-134
CAALFM_C104280CA	C1_04280C_A	Ortholog(s) have alpha-1,6-mannosyltransferase activity, mannosyltransferase activity and role in GPI anchor biosynthetic process	419.438	0.190815	-2.38975	3.62424e-134
CAALFM_C302430WA	APL2	Phosphorylated protein of unknown function	1797.09	0.413697	-1.27335	2.30339e-134
CAALFM_C703220CA	ZCF29	Zn(II)2Cys6 transcription factor	3130.45	0.469586	-1.09054	1.7453e-134
CAALFM_C601780CA	C6_01780C_A	Predicted chloride transporter	956.343	3.05933	1.61321	5.68997e-135
CAALFM_CR07480WA	CR_07480W_A	S. pombe ortholog SPAC5D6.04 is a predicted auxin family transmembrane transporter	5994.43	2.15716	1.10913	1.80624e-135
CAALFM_C201920CA	C2_01920C_A	Putative patatin-like phospholipase	2480.19	0.447139	-1.16121	8.53574e-136
CAALFM_C306910CA	TPD3	Subunit of protein serine/threonine phosphatase PPA2, involved in regulation of cytokinesis and morphogenesis	4700.32	0.499284	-1.00207	3.049e-136
CAALFM_C700430WA	C7_00430W_A	Putative ferric reductase	3434.07	2.10923	1.07672	1.96545e-136
CAALFM_C503880CA	C5_03880C_A	Protein with Mob2p-dependent hyphal regulation	209.628	14.8752	3.89484	1.10637e-136
CAALFM_C203940CA	SCH9	Protein kinase	1842.02	2.42612	1.27865	7.85497e-137
CAALFM_C400370WA	HOF1	Protein involved in cytokinesis and DNA damage response	1051.37	0.337709	-1.56615	8.28362e-138
CAALFM_C111320CA	C1_11320C_A	Protein of unknown function	234.093	12.1488	3.60274	2.57945e-138
CAALFM_C405600WA	GYP2	Ortholog(s) have GTPase activator activity, role in activation of GTPase activity and cytoplasm localization	1267.5	0.362205	-1.46512	6.83764e-139
CAALFM_C103060CA	TSR2	Protein with a predicted role in pre-rRNA processing	580.252	4.21006	2.07384	2.53872e-139
CAALFM_C105840WA	PRN1	Protein with similarity to pirins	970.628	6.6635	2.73628	1.5321e-139
CAALFM_CR02710WA	RRP9	Ribosomal protein	1213.59	2.8165	1.49391	1.46768e-139
CAALFM_C100610WA	PSD1	Phosphatidylserine decarboxylase	3323.26	0.468832	-1.09286	1.37769e-139
CAALFM_C405010WA	C4_05010W_A	Protein with a predicted role in ribosome biogenesis	1058.32	2.98541	1.57793	1.15472e-139
CAALFM_C502240WA	PTH2	Putative cAMP-independent regulatory protein	394.079	8.89975	3.15377	4.16917e-140
CAALFM_CR03650WA	SGD1	Predicted small ribosomal subunit biogenesis protein	1527.37	2.59598	1.37628	3.33057e-140
CAALFM_C207340WA	NOC4	Putative nucleolar protein	1014.7	3.04674	1.60727	2.85608e-140
CAALFM_C403390WA	CSH3	Functional homolog of S. cerevisiae Shr3p, which is a chaperone specific for amino acid permeases	1716.88	0.400095	-1.32159	1.31593e-140
CAALFM_C206360CA	MAK16	Putative constituent of 66S pre-ribosomal particles	776.541	3.51655	1.81416	9.73049e-141
CAALFM_C406550CA	IFF5	Putative GPI-anchored protein	888.216	0.287954	-1.79609	4.44274e-141
CAALFM_CR04530WA	FUM11	Fumarate hydratase	3274.91	0.465685	-1.10257	2.05878e-141
CAALFM_C602100WA	C6_02100W_A	Secreted potein	188.369	22.4394	4.48796	1.79686e-141
CAALFM_C103730CA	MNS1	Alpha-1,2-mannosidase	2095.94	0.421504	-1.24638	1.65933e-141
CAALFM_C701470CA	PRE10	Alpha7 (C8) subunit of the 20S proteasome	3162.44	0.461439	-1.11579	4.9186e-142
CAALFM_C107140CA	RIA1	Putative translation elongation factor	2765.86	2.22951	1.15672	2.84795e-142
CAALFM_C704280CA	C7_04280C_A	Putative catechol o-methyltransferase	1334.65	0.342828	-1.54444	1.01503e-142
CAALFM_C209320CA	PES1	Pescadillo homolog required for dispersal of biofilm cells into planktonic yeast cells	2864.73	2.21217	1.14546	7.05464e-143
CAALFM_C302040CA	C3_02040C_A	Ortholog of S. cerevisiae Loc1, a nuclear protein involved in asymmetric localization of ASH1 mRNA in S. cerevisiae	609.185	4.1571	2.05558	2.63166e-143
CAALFM_C701100CA	C7_01100C_A	Predicted ORF overlapping the Major Repeat Sequence on chromosome 7	406.384	0.171561	-2.54321	1.76078e-143
CAALFM_C113470WA	KNS1	Protein kinase involved in negative regulation of PolIII transcription	1308.04	2.77995	1.47506	1.34533e-143
CAALFM_C500880CA	GIT3	Glycerophosphocholine permease	2646.05	0.442349	-1.17674	8.31611e-144
CAALFM_C403500CA	C4_03500C_A	Protein of unknown function	325.433	7.65475	2.93635	6.82744e-144
CAALFM_C504490CA	CAR1	Arginase	1719.53	4.70094	2.23295	6.42162e-144
CAALFM_C101400CA	C1_01400C_A	Ortholog(s) have sphingosine-1-phosphate phosphatase activity, role in calcium-mediated signaling and endoplasmic reticulum localization	1065.01	0.327497	-1.61045	3.95945e-145
CAALFM_C113610CA	KIS2	Scaffold protein of Snf1p complex	1191.18	0.344149	-1.5389	1.43546e-145
CAALFM_C110670CA	RPA190	Putative RNA polymerase I subunit A190	3931.12	2.1047	1.07362	1.4332e-145
CAALFM_C701030CA	C7_01030C_A	Ortholog(s) have role in maturation of SSU-rRNA from tricistronic rRNA transcript (SSU-rRNA, 5.8S rRNA, LSU-rRNA) and nucleus, preribosome, small subunit precursor localization	1939.48	2.4625	1.30013	7.32368e-146
CAALFM_C406910WA	C4_06910W_A	PDR-subfamily ABC transporter (half-size)	222.832	15.2776	3.93335	2.76962e-146
CAALFM_C303360WA	FCY2	Purine-cytosine permease of pyrimidine salvage	1817.54	0.396504	-1.33459	2.60638e-147
CAALFM_C101840CA	C1_01840C_A	Protein with a Rho GDP-dissociation inhibitor domain	735.126	0.268426	-1.89741	2.3252e-147
CAALFM_C400170WA	C4_00170W_A	Ortholog of S. cerevisiae Dif1	4398.42	0.480601	-1.05709	6.89548e-148
CAALFM_C300330WA	UTP8	Essential nucleolar protein	2548.51	2.30789	1.20658	5.14719e-148
CAALFM_C110210CA	CLA4	Ste20p family Ser/Thr kinase required for wild-type filamentous growth, organ colonization and virulence in mouse systemic infection	1268.45	0.235815	-2.08427	3.3564e-148
CAALFM_C104360CA	C1_04360C_A	Has domain(s) with predicted ATPase inhibitor activity, role in negative regulation of ATPase activity, negative regulation of nucleotide metabolic process and mitochondrion localization	3018.17	2.27961	1.18878	9.12389e-149
CAALFM_C305570WA	QDR2	Predicted MFS membrane transporter, member of the drug:proton antiporter (12 spanner) (DHA1) family	1262.56	2.88427	1.52821	8.14651e-149
CAALFM_CR02810WA	CIRT4B	Cirt family transposase	1393.78	0.359837	-1.47459	5.66643e-149
CAALFM_C204120CA	C2_04120C_A	Ortholog(s) have rRNA binding activity, role in maturation of LSU-rRNA from tricistronic rRNA transcript (SSU-rRNA, 5.8S rRNA, LSU-rRNA) and nucleolus, preribosome localization	1077.55	3.08144	1.6236	5.54531e-149
CAALFM_CR05200CA	CR_05200C_A	Protein of unknown function	1597.78	0.379221	-1.39889	4.16896e-149
CAALFM_C405070CA	ARG8	Putative acetylornithine aminotransferase	816.517	3.57759	1.83899	2.76292e-149
CAALFM_C701230CA	C7_01230C_A	Ortholog of <i>S. cerevisiae</i> : YNL011C, <i>C. glabrata CBS138</i> : CAGL0H03619g, <i>C. dubliniensis CD36</i> : Cd36_71090, <i>C. parapsilosis CDC317</i> : CPAR2_300420 and <i>C. auris B8441</i> : B9J08_005457	2759.73	2.27279	1.18446	2.3994e-149
CAALFM_C405300WA	XKS1	Putative xylulokinase	5242.05	0.489454	-1.03075	1.91825e-149
CAALFM_C403360CA	VTC4	Putative polyphosphate synthetase	4618.73	0.479771	-1.05958	6.21877e-150
CAALFM_C405880WA	GAT1	GATA-type transcription factor	579.758	0.190434	-2.39264	6.19542e-150
CAALFM_C503870CA	C5_03870C_A	Protein of unknown function	1185.59	2.98044	1.57553	4.21855e-150
CAALFM_C602480WA	C6_02480W_A	Similar to alcohol dehydrogenases	1300.88	2.87588	1.524	3.82227e-150
CAALFM_C505210WA	C5_05210W_A	Planktonic growth-induced gene	1228.54	0.342281	-1.54675	2.78961e-150
CAALFM_C402300WA	HOS3	Histone deacetylase	1240.92	0.344076	-1.5392	2.58598e-150
CAALFM_C402120WA	ERV29	Putative SURF4 family member	2297.51	0.418847	-1.2555	1.69624e-150
CAALFM_C603930WA	OPT8	Oligopeptide transporter	1294.12	2.87753	1.52483	1.01683e-150
CAALFM_CR08990CA	SLP3	Plasma membrane protein implicated in stress response	802.641	3.62218	1.85686	4.83963e-151
CAALFM_C100420WA	C1_00420W_A	RNA polymerase II holoenzyme/mediator subunit	3493.46	0.405812	-1.30112	2.05305e-151
CAALFM_C602490CA	C6_02490C_A	Protein of unknown function	504.362	0.199382	-2.32639	1.68672e-151
CAALFM_C206960WA	SPE3	Putative spermidine synthase	3454.23	2.19482	1.13411	1.06759e-151
CAALFM_C202540WA	C2_02540W_A	Ortholog of S. cereviaie Rrp5, an RNA binding protein involved in synthesis of 18S and 5.8S rRNAs	3179.54	2.22368	1.15295	2.82832e-152
CAALFM_CR10240WA	UTP5	Putative U3 snoRNA-associated protein	1612.98	2.67067	1.4172	1.36713e-152
CAALFM_C104910CA	C1_04910C_A	Has domain(s) with predicted methyltransferase activity and role in metabolic process	2041.79	0.394407	-1.34224	1.04901e-153
CAALFM_C502460CA	ECM331	GPI-anchored protein	2560.72	0.340232	-1.55541	9.7769e-154
CAALFM_C202030WA	ARO3	3-deoxy-D-arabinoheptulosonate-7-phosphate synthase	4118.71	2.13778	1.09611	5.34694e-154
CAALFM_CR01590CA	TRP2	Putative anthranilate synthase with a predicted role in tryptophan biosynthesis	4354.06	2.12173	1.08524	4.97289e-154
CAALFM_C501450WA	PRC2	Putative carboxypeptidase	1110.4	0.321811	-1.63571	6.74808e-155
CAALFM_C502710WA	TRR1	Thioredoxin reductase	6123.96	2.03342	1.02391	1.64951e-155
CAALFM_C400510CA	RLP24	Putative ribosomal protein	1124.46	3.98303	1.99387	1.20877e-155
CAALFM_C210010CA	C2_10010C_A	Membrane-localized protein of unknown function	1960.77	0.39376	-1.34461	6.57244e-156
CAALFM_C500220WA	ROT2	Alpha-glucosidase II, catalytic subunit, required for N-linked protein glycosylation and normal cell wall synthesis	1604.8	0.369103	-1.43791	6.16757e-156
CAALFM_C113570WA	MPT5	Putative RNA-binding protein	1412.3	0.353009	-1.50222	2.03225e-156
CAALFM_CR04060CA	DAP1	Similar to mammalian membrane-associated progesterone receptors involved in DNA damage response	4401.56	0.469665	-1.0903	1.66669e-156
CAALFM_C601170WA	CIC1	Putative proteasome-interacting protein	916.559	3.47148	1.79555	8.53274e-157
CAALFM_C204620WA	C2_04620W_A	Predicted ortholog of S. cerevisiae Swi3, subunit of the SWI/SNF chromatin remodeling complex	4931.35	0.47598	-1.07103	6.14764e-157
CAALFM_C502930CA	GRE3	Putative D-xylose reductase	6015.58	0.489732	-1.02993	3.23377e-157
CAALFM_C112310CA	CSI2	Putative 66S pre-ribosomal particle component	1032.05	3.26906	1.70888	2.79264e-157
CAALFM_C207450CA	RCL1	Putative U3-containing 90S preribosome processome complex subunit	1307.48	2.94152	1.55656	1.33653e-157
CAALFM_CR08950WA	ARP2	Component of the Arp2/3 complex	4264.54	0.464723	-1.10556	1.04271e-157
CAALFM_C504190WA	MRV2	Protein of unknown function	367.821	7.40157	2.88783	7.49926e-158
CAALFM_CR04880WA	CR_04880W_A	Hydroxytrimethyllysine aldolase, the second enzyme in the carnitine biosynthesis pathway	1348.52	0.3329	-1.58684	2.71672e-158
CAALFM_CR05630WA	DBP8	Protein similar to S. cerevisiae Dbp8p, an ATP-dependent helicase involved in rRNA processing	602.699	4.55351	2.18698	2.60175e-158
CAALFM_C604330WA	NOP8	Ortholog of S. cereviiae Nop8	720.103	4.03661	2.01315	2.5052e-158
CAALFM_C209660WA	C2_09660W_A	Putative 66S pre-ribosomal particle component	880.285	4.60296	2.20256	1.75495e-158
CAALFM_C108870CA	JIP5	Ortholog of S. cerevisiae Jip5	1277.96	2.98018	1.5754	7.63066e-159
CAALFM_C206210CA	SER1	Putative 3-phosphoserine aminotransferase	7214.5	0.495632	-1.01266	5.19443e-159
CAALFM_CR10350CA	TRX1	Thioredoxin	16450.1	2.03886	1.02776	3.13722e-159
CAALFM_C300480CA	DOT5	Putative nuclear thiol peroxidase	6081.43	2.05491	1.03908	1.60347e-159
CAALFM_C200750WA	C2_00750W_A	Plasma membrane-associated protein	589.571	4.71029	2.23582	6.04429e-160
CAALFM_CR07620WA	AAT21	Putative aspartate aminotransferase	3302.46	2.26406	1.17891	2.87816e-160
CAALFM_C703340CA	PRR2	Putative serine/threonine protein kinase	384.973	0.0769622	-3.69971	2.13252e-160
CAALFM_C305960WA	ASE1	Putative microtubule-associated protein	476.966	0.176732	-2.50036	3.46424e-161
CAALFM_C302570WA	C3_02570W_A	Predicted metalloendopeptidase	640.973	4.47971	2.1634	5.97477e-162
CAALFM_C601510WA	OYE23	Putative NAPDH dehydrogenase	1439.22	2.88323	1.52768	3.79778e-162
CAALFM_C504910WA	C5_04910W_A	Protein required for maturation of 18S rRNA	572.961	4.85406	2.27919	2.93077e-162
CAALFM_C108780WA	C1_08780W_A	Ortholog(s) have alkaline phosphatase activity, zinc ion sensor activity, role in nicotinamide nucleotide metabolic process, protein dephosphorylation and extracellular region, fungal-type vacuole, fungal-type vacuole membrane localization	1780.71	0.374624	-1.41648	1.44134e-162
CAALFM_C207960CA	NSA1	Putative 66S pre-ribosomal particles conmponent	827.033	3.76004	1.91075	6.17804e-163
CAALFM_C201250WA	C2_01250W_A	Protein of unknown function	1003.34	0.295196	-1.76026	7.64126e-164
CAALFM_CR10550WA	DRS1	Putative nucleolar DEAD-box protein	1556.79	2.80982	1.49048	3.96178e-164
CAALFM_C404170CA	AXL2	Ortholog of S. cerevisiae Axl2	1602.93	0.359485	-1.476	3.60816e-164
CAALFM_C111670WA	C1_11670W_A	Protein of unknown function	7626.07	0.492271	-1.02248	2.51659e-164
CAALFM_C109400CA	FTH1	Protein similar to S. cerevisiae Fth1p, a high affinity iron transporter for intravacuolar stores of iron	656.251	0.191304	-2.38606	1.41716e-164
CAALFM_C602370CA	C6_02370C_A	Ortholog(s) have structural constituent of ribosome activity and mitochondrial small ribosomal subunit localization	2760.56	2.38555	1.25432	1.18513e-164
CAALFM_C303750CA	ORC3	Protein similar to S. cerevisiae Orc3p, which is a component of the origin recognition complex involved in DNA replication	947.361	0.284673	-1.81262	8.86218e-165
CAALFM_C604160CA	SPB1	Putative AdoMet-dependent methyltransferase	1600.21	2.80905	1.49008	5.12409e-166
CAALFM_CR00630WA	VHR1	Transcriptional activator of genes involved in biotin metabolism	634.213	4.62017	2.20795	4.54617e-166
CAALFM_C404230WA	C4_04230W_A	Putative transporter	1111.1	0.195588	-2.35411	4.49433e-166
CAALFM_C110940CA	ERP5	Protein involved in ER to Golgi transport	3061.19	0.428214	-1.2236	1.10203e-166
CAALFM_CR08370WA	GSH2	Putative glutathione synthase	2769.55	2.41776	1.27367	5.65116e-167
CAALFM_C104040CA	C1_04040C_A	Putative U3-containing 90S preribosome subunit	1265.94	3.09151	1.62831	3.60853e-167
CAALFM_C110580CA	C1_10580C_A	Protein of unknown function	635.946	4.60565	2.2034	3.38775e-167
CAALFM_C203690CA	MNN42	Protein of unknown function	801.122	3.92685	1.97337	1.686e-167
CAALFM_C302710WA	-	-	4038.88	2.23173	1.15816	2.7248e-168
CAALFM_C205770WA	C2_05770W_A	Zn(II)2Cys6 domain transcription factor	890.42	3.70406	1.88911	1.50712e-168
CAALFM_C703300CA	LIP8	Secreted lipase, member of a differentially expressed lipase gene family with possible roles in nutrition and/or in creating an acidic microenvironment	579.466	0.200339	-2.31948	1.27558e-168
CAALFM_C207210CA	TPK2	cAMP-dependent protein kinase catalytic subunit	3553.27	0.438582	-1.18908	1.15904e-168
CAALFM_C300850CA	C3_00850C_A	Ortholog(s) have role in eisosome assembly and eisosome, membrane raft localization	9317.1	0.495123	-1.01414	2.50256e-170
CAALFM_CR09730CA	SSF1	Protein involved in ribosome biogenesis	1282.04	3.42945	1.77798	2.01061e-170
CAALFM_C209010WA	STB3	Putative SIN3-binding protein 3 homolog	2390.43	3.56922	1.83561	1.1717e-170
CAALFM_C404720WA	C4_04720W_A	Ortholog(s) have methylenetetrahydrofolate dehydrogenase (NAD+) activity, role in folic acid-containing compound biosynthetic process, one-carbon metabolic process, purine nucleobase biosynthetic process and cytosol localization	3109.8	0.121195	-3.0446	4.28102e-171
CAALFM_C101320WA	MRS7	Member of the LETM1-like protein family, mitochondrial membrane protein	5850.47	2.36755	1.2434	2.36437e-171
CAALFM_C108550CA	GCF1	HMG box mitochondrial protein	3283.86	0.428595	-1.22231	1.82906e-171
CAALFM_C205160CA	C2_05160C_A	Ortholog(s) have mRNA 3'-UTR binding, mRNA 5'-UTR binding, translation repressor activity, mRNA regulatory element binding activity and role in negative regulation of translation, protein stabilization, ribosomal large subunit biogenesis	1834.6	2.77603	1.47303	1.28766e-171
CAALFM_C300730WA	C3_00730W_A	Ortholog(s) have mRNA binding activity	1258.14	0.318748	-1.64951	1.12967e-171
CAALFM_C502690WA	C5_02690W_A	Putative oxidoreductase	1547.95	0.344942	-1.53557	1.41331e-172
CAALFM_CR04110WA	CR_04110W_A	Putative RNA-binding protein	617.057	4.8821	2.2875	1.06672e-172
CAALFM_C405850CA	C4_05850C_A	Protein of unknown function	1749.16	0.304044	-1.71765	2.7058e-173
CAALFM_CR02210WA	CR_02210W_A	Putative serine/threonine protein kinase	2032.11	0.285298	-1.80946	2.01271e-173
CAALFM_CR04120CA	CR_04120C_A	Ortholog(s) have DNA-dependent ATPase activity, dinucleotide insertion or deletion binding, guanine/thymine mispair binding activity	1607.76	0.295795	-1.75733	1.47193e-173
CAALFM_C304990WA	FGR44	Protein lacking an ortholog in S. cerevisiae	2156.5	2.60708	1.38243	1.41626e-173
CAALFM_C502340CA	CST20	Protein kinase of Ste20p/p65PAK family, required for wild-type mating efficiency and virulence in a mouse model	1686.16	0.354155	-1.49755	1.37482e-173
CAALFM_C104860WA	C1_04860W_A	Ortholog of <i>S. cerevisiae</i> : YPR089W, <i>C. glabrata CBS138</i> : CAGL0K08008g, <i>C. dubliniensis CD36</i> : Cd36_04600, <i>C. parapsilosis CDC317</i> : CPAR2_105630 and <i>C. auris B8441</i> : B9J08_004487	1439.85	0.333645	-1.58361	1.09085e-173
CAALFM_C305720CA	KIP3	Putative kinesin, involved in mitotic spindle organization	737.186	0.234197	-2.09421	2.59623e-174
CAALFM_C101690CA	LSC1	Putative succinate-CoA ligase subunit	11485.9	2.00011	1.00008	1.08938e-174
CAALFM_C502890WA	YNK1	Nucleoside diphosphate kinase (NDP kinase)	5891.12	2.14268	1.09942	7.60683e-175
CAALFM_C206870CA	PST1	Flavodoxin-like protein involved in oxidative stress protection and virulence	2601.57	0.229776	-2.1217	4.96511e-176
CAALFM_C200790CA	C2_00790C_A	Ortholog(s) have diacylglycerol kinase activity and role in phosphatidic acid biosynthetic process, regulation of isopentenyl diphosphate biosynthetic process, mevalonate pathway	1957.85	2.70229	1.43418	4.20024e-176
CAALFM_C210430CA	FGR29	Protein lacking an ortholog in S. cerevisiae	740.05	0.230759	-2.11554	9.63976e-177
CAALFM_C107790CA	C1_07790C_A	Putative U3-containing 90S preribosome processome complex subunit	491.991	7.1545	2.83885	3.95782e-177
CAALFM_CR06170WA	CR_06170W_A	Protein of unknown function	1669.56	0.29019	-1.78493	1.4417e-177
CAALFM_CR09300CA	SCO1	Putative copper transporter	2980.23	0.412847	-1.27632	5.96271e-178
CAALFM_C701760CA	ISU1	Protein with similarity to NifU	1388.41	5.1	2.3505	9.66287e-179
CAALFM_C305160CA	C3_05160C_A	Ortholog(s) have role in assembly of large subunit precursor of preribosome, maturation of 5.8S rRNA from tricistronic rRNA transcript (SSU-rRNA, 5.8S rRNA and LSU-rRNA), <a href="#GOsection">more</a>	2211.27	4.54085	2.18296	3.32637e-179
CAALFM_C304730CA	C3_04730C_A	Protein of unknown function	187.003	85.573	6.41908	1.2832e-179
CAALFM_C307540CA	C3_07540C_A	Protein of unknown function	1225.21	0.304656	-1.71475	5.63965e-180
CAALFM_C702060WA	LIG1	tRNA ligase	2055.53	3.11902	1.64109	1.78313e-180
CAALFM_C703700CA	ENP1	Protein required for pre-rRNA processing and 40S ribosomal subunit synthesis	1082.1	3.5102	1.81155	7.98198e-181
CAALFM_C206740WA	C2_06740W_A	Protein of unknown function	862.489	0.249655	-2.00199	1.10158e-181
CAALFM_C405400CA	C4_05400C_A	D-arabinose 5-phosphate isomerase	843.678	7.0944	2.82668	8.71419e-182
CAALFM_C703560WA	C7_03560W_A	Protein of unknown function	355.5	9.7705	3.28843	6.74789e-182
CAALFM_C113060CA	C1_13060C_A	Ortholog(s) have role in mitochondrial translation and mitochondrion localization	4686.68	2.24909	1.16934	3.0622e-182
CAALFM_C305880CA	C3_05880C_A	Ortholog(s) have mRNA binding, poly(U) RNA binding activity and role in nuclear-transcribed mRNA catabolic process, nonsense-mediated decay, regulation of mRNA stability, stress granule assembly	3214.33	0.41442	-1.27083	1.65327e-182
CAALFM_C600780WA	SEC8	Predicted subunit of the exocyst complex, involved in exocytosis	1739.81	0.3325	-1.58857	5.83802e-183
CAALFM_C105670WA	C1_05670W_A	Has domain(s) with predicted peptidase activity and role in proteolysis	3396.48	0.418635	-1.25624	5.05313e-183
CAALFM_C300490WA	ESA1	Subunit of the NuA4 histone acetyltransferase complex	2605.71	2.5453	1.34784	1.76972e-183
CAALFM_C400280WA	STE24	Prenyl-dependent protease	2603.97	0.392979	-1.34748	9.78494e-184
CAALFM_CR04590CA	PDX3	Pyridoxamine-phosphate oxidase	8653.13	0.478508	-1.06339	7.38787e-184
CAALFM_C400960WA	PTC8	Predicted type 2C protein phosphatase, ser/thr-specific	1764.73	2.87317	1.52264	6.81245e-184
CAALFM_C209380WA	RRP15	Putative nucleolar protein	789.425	4.31104	2.10804	5.32067e-184
CAALFM_C104240CA	HHF1	Putative histone H4	8471.62	0.22412	-2.15766	1.60553e-184
CAALFM_CR01140CA	ERG27	3-Keto sterol reductase of ergosterol biosynthesis	1489.51	0.32707	-1.61233	1.12537e-184
CAALFM_C300900CA	AYR1	Putative oxidoreductase	1105.99	0.284036	-1.81585	5.83151e-185
CAALFM_CR06860CA	ARO10	Aromatic decarboxylase	2212.93	0.276143	-1.85651	2.90524e-186
CAALFM_C701550WA	BEM2	Putative Rho1p GTPase activating protein (GAP)	2942.98	0.332052	-1.59052	7.81452e-187
CAALFM_C502840CA	HSL1	Probable protein kinase involved in determination of morphology during the cell cycle of both yeast-form and hyphal cells via regulation of Swe1p and Cdc28p	2109.52	0.284312	-1.81445	6.67243e-187
CAALFM_C601290CA	QDR3	Predicted membrane transporter, member of the drug:proton antiporter (12 spanner) (DHA1) family, major facilitator superfamily (MFS)	769.13	4.45209	2.15448	3.78206e-187
CAALFM_C108800WA	C1_08800W_A	Ortholog(s) have integral component of endoplasmic reticulum membrane localization	1380.79	0.311495	-1.68272	5.59495e-188
CAALFM_C208190WA	VMA5	Putative vacuolar H(+)-ATPase	2479.03	0.383081	-1.38428	3.09685e-188
CAALFM_C100930CA	SIN3	Protein similar to S. cerevisiae Sin3p (transcriptional corepressor involved in histone deacetylase recruitment)	5110.24	0.444292	-1.17042	2.75406e-188
CAALFM_C112570CA	C1_12570C_A	Putative elongator complex subunit	1039.22	3.69877	1.88705	2.01572e-188
CAALFM_C109540WA	C1_09540W_A	Protein of unknown function	1164.31	3.49872	1.80683	5.29333e-189
CAALFM_C603840CA	SNQ2	Protein similar to S. cerevisiae Snq2p transporter	2099.05	2.76049	1.46493	4.96033e-190
CAALFM_C503600WA	MDJ1	Putative member of the HSP40 (DnaJ) family of chaperones	1853.2	2.87708	1.52461	2.69149e-190
CAALFM_CR04240CA	CR_04240C_A	Ortholog of S. cerevisiae Kre33	3322.75	2.4401	1.28694	2.67954e-190
CAALFM_C403380CA	DAO2	Putative D-amino acid oxidase	1303.43	3.32731	1.73435	2.09579e-190
CAALFM_C703160WA	C7_03160W_A	Ortholog of <i>C. dubliniensis CD36</i> : Cd36_72800, <i>Candida tropicalis NEW ASSEMBLY</i> : CTRG1_05211, <i>Candida tropicalis MYA-3404</i> : CTRG_05211 and <i>Candida albicans WO-1</i> : CAWG_05649	1720.35	0.338796	-1.56151	1.65258e-190
CAALFM_C200070CA	MPP10	Putative SSU processome and 90S preribosome component	1710.86	2.97107	1.57098	1.09663e-190
CAALFM_CR06120WA	RPL7	Ribosomal protein L7	1480.36	3.15131	1.65595	3.95468e-191
CAALFM_C601590WA	C6_01590W_A	Protein of unknown function	2572.76	2.61035	1.38424	5.96235e-192
CAALFM_C113030CA	C1_13030C_A	Putative tRNA-Cys synthetase	4783.6	2.29262	1.197	2.8614e-192
CAALFM_C110820CA	C1_10820C_A	Putative aspartyl aminopeptidase	7492.57	0.463037	-1.1108	4.24656e-193
CAALFM_C204230WA	BAT21	Putative branched chain amino acid aminotransferase	4837.38	2.39023	1.25715	2.32264e-193
CAALFM_C208870CA	PIR1	1,3-beta-glucan-linked cell wall protein	15196	2.04581	1.03267	5.86088e-194
CAALFM_C503520WA	C5_03520W_A	Predicted ORF from Assembly 19	202.822	82.8402	6.37226	4.90825e-194
CAALFM_C208480WA	RRP8	Ribosomal protein	1030.06	3.81553	1.93188	2.66093e-194
CAALFM_C109510WA	YTM1	Protein similar to S. cerevisiae Ytm1p, which is involved in biogenesis of the large ribosomal subunit	1364.65	3.2925	1.71918	5.21736e-195
CAALFM_C105000WA	RHD1	Putative beta-mannosyltransferase required for the addition of beta-mannose to the acid-labile fraction of cell wall phosphopeptidomannan	5332.77	2.54127	1.34555	3.97295e-195
CAALFM_C402360WA	AMS1	Putative alpha-mannosidase	5576.04	0.44293	-1.17485	4.50276e-196
CAALFM_C108290CA	DIP2	Putative small ribonucleoprotein complex	2247.74	2.74888	1.45885	9.13477e-197
CAALFM_C304250WA	WSC1	Putative cell wall component	1458.6	3.22184	1.68788	4.50359e-197
CAALFM_C304660CA	ARG11	Putative ornithine transporter of the mitochondrial inner membrane	394.706	13.3488	3.73863	3.36495e-197
CAALFM_C602650CA	C6_02650C_A	Predicted membrane transporter, member of the anion:cation symporter (ACS) family, major facilitator superfamily (MFS)	576.561	0.124679	-3.00371	3.04495e-197
CAALFM_C307810CA	SEC61	ER protein-translocation complex subunit	5419.71	0.323712	-1.62722	2.72048e-197
CAALFM_CR03710CA	CR_03710C_A	Protein of unknown function	1441.54	3.25171	1.7012	1.97186e-197
CAALFM_CR06760CA	LSC2	Putative succinate-CoA ligase beta subunit	10573.3	2.10897	1.07654	1.43511e-197
CAALFM_C505440CA	C5_05440C_A	Protein with a predicted pleckstrin homology domain	9292.25	2.43153	1.28186	1.38061e-197
CAALFM_C104700CA	C1_04700C_A	Ortholog of <i>C. dubliniensis CD36</i> : Cd36_04450, <i>C. parapsilosis CDC317</i> : CPAR2_105460, <i>C. auris B8441</i> : B9J08_002463, <i>Debaryomyces hansenii CBS767</i> : DEHA2D07128g and <i>Pichia stipitis Pignal</i> : PICST_80203	2048.44	0.351804	-1.50716	8.36476e-198
CAALFM_C112010CA	KIP4	S. cerevisiae Smy1 ortholog	1744.48	3.97363	1.99046	5.33649e-198
CAALFM_C403070WA	PGA54	GPI-anchored protein	1973.98	0.346436	-1.52934	2.50777e-199
CAALFM_C202590WA	ZRT2	Zinc transporter, essential for zinc uptake and acidic conditions tolerance	3138.99	2.5324	1.3405	1.66258e-199
CAALFM_C209750WA	LEU42	Putative alpha-isopropylmalate synthase	4101.14	2.51707	1.33175	4.85577e-200
CAALFM_C307290WA	C3_07290W_A	Has domain(s) with predicted intracellular anatomical structure localization	1736.26	3.05065	1.60912	3.25053e-201
CAALFM_C405330CA	C4_05330C_A	Putative protein with a predicted role in 60S ribosomal subunit biogenesis	1258.59	3.54316	1.82504	7.80924e-202
CAALFM_C402750WA	HIT1	Ortholog of S. cerevisiae Hit1	487.314	21.0845	4.39811	7.32914e-202
CAALFM_CR10840CA	XYL2	D-xylulose reductase	19459.8	0.274107	-1.86719	3.71609e-203
CAALFM_C702840CA	ERG5	Putative C-22 sterol desaturase	12517.7	0.436713	-1.19524	1.50367e-204
CAALFM_C504750CA	HAS1	Functional homolog of S. cerevisiae Has1p, which is a nucleolar protein of the DEAD-box ATP-dependent RNA helicase family that is involved in biogenesis of the ribosome, particularly the small (40S) subunit	2954.96	2.60104	1.37909	8.31751e-205
CAALFM_C109060CA	C1_09060C_A	Protein of unknown function	1312.43	0.276367	-1.85534	5.06313e-205
CAALFM_C103820WA	PDR16	Phosphatidylinositol transfer protein	3206.6	2.96379	1.56744	2.08078e-205
CAALFM_C701490WA	C7_01490W_A	Protein of unknown function	2678.24	2.68575	1.42533	6.56901e-206
CAALFM_C109680WA	MTS1	Sphingolipid C9-methyltransferase	7741.87	0.450905	-1.1491	2.16809e-207
CAALFM_C203790CA	ASR3	Adenylyl cyclase and stress responsive protein	3137.4	0.385667	-1.37457	2.0766e-207
CAALFM_C604380WA	ALS2	ALS family protein	6714.85	0.241325	-2.05095	1.46274e-207
CAALFM_C200030WA	RRN3	Protein with a predicted role in recruitment of RNA polymerase I to rDNA	1123.35	3.81686	1.93239	1.15406e-207
CAALFM_C108880WA	HEM14	Putative protoporphyrinogen oxidase	3247.56	0.389813	-1.35915	4.6917e-208
CAALFM_CR04160CA	CR_04160C_A	Ortholog(s) have tRNA (adenine-N1-)-methyltransferase activity, role in tRNA methylation and nucleus, tRNA (m1A) methyltransferase complex localization	1233.22	3.63271	1.86105	2.6091e-208
CAALFM_C111870WA	MUP1	High affinity methionine permease	4826.21	2.37617	1.24864	1.97246e-208
CAALFM_CR09590WA	CR_09590W_A	Ortholog(s) have role in ubiquinone biosynthetic process, ubiquinone-6 biosynthetic process and mitochondrial inner membrane, mitochondrion localization	1871.39	0.331043	-1.59491	1.60958e-208
CAALFM_CR08500WA	CR_08500W_A	Ortholog(s) have unfolded protein binding activity and role in protein import into nucleus, ribosomal large subunit biogenesis	1461.37	3.34467	1.74186	1.30442e-208
CAALFM_C204810WA	HIS3	Imidazoleglycerol-phosphate dehydratase, enzyme of histidine biosynthesis	289.886	21.471	4.42432	2.37774e-210
CAALFM_CR10650WA	LTV1	Putative GSE complex component	992.82	4.1659	2.05863	2.1375e-210
CAALFM_C306760WA	C3_06760W_A	Ortholog(s) have role in rRNA processing and preribosome, large subunit precursor localization	740.479	5.19856	2.37811	1.18614e-210
CAALFM_C601890CA	C6_01890C_A	Putative DEAD-box helicase	1268.89	3.62613	1.85843	1.10106e-210
CAALFM_C200140WA	NDT80	Ortholog of Ndt80	4673.28	2.39513	1.2601	9.47021e-211
CAALFM_C403270WA	RPF1	Putative nucleolar protein with a predicted role in the assembly and export of the large ribosomal subunit	1170.14	3.77123	1.91503	8.67623e-211
CAALFM_C600330CA	GNP1	Similar to asparagine and glutamine permease	19093.4	2.08203	1.05799	3.32828e-211
CAALFM_C306750WA	C3_06750W_A	Ortholog(s) have P-P-bond-hydrolysis-driven protein transmembrane transporter activity, protein transmembrane transporter activity, structural molecule activity	2543.42	0.204473	-2.29002	6.28355e-212
CAALFM_C203160CA	RNR1	Ribonucleotide reductase large subunit	16812.4	0.324023	-1.62583	3.25118e-212
CAALFM_C405450CA	CBR1	Putative cytochrome B5 reductase	3922.01	0.402914	-1.31146	2.32589e-212
CAALFM_C109720WA	URA1	Dihydroorotate dehydrogenase	18941.6	0.478029	-1.06483	1.73818e-212
CAALFM_CR05990CA	SFL1	Transcription factor involved in negative regulation of morphogenesis, flocculation and virulence	1889.82	3.0662	1.61645	6.56048e-213
CAALFM_C301630WA	TFP1	Subunit of vacuolar H+-ATPase	5814.98	0.429485	-1.21932	3.9299e-213
CAALFM_C500400CA	C5_00400C_A	Ortholog of <i>C. dubliniensis CD36</i> : Cd36_50420, <i>C. parapsilosis CDC317</i> : CPAR2_304100, <i>C. auris B8441</i> : B9J08_001314 and <i>Candida tenuis NRRL Y-1498</i> : CANTEDRAFT_98299	1475.38	0.294317	-1.76456	6.48977e-215
CAALFM_C404410CA	LYS4	Homoaconitase	2151.58	2.93569	1.5537	2.58097e-215
CAALFM_C301810CA	MNT1	Alpha-1,2-mannosyl transferase	10542.9	0.457778	-1.12728	1.48146e-215
CAALFM_C306060WA	ELP3	Predicted histone acetyltransferase	1171.7	3.85549	1.94692	1.43402e-215
CAALFM_C112600CA	CHR1	Predicted DEAD-box ATP-dependent RNA helicase	1183.79	3.83056	1.93755	2.25304e-216
CAALFM_C306320WA	ALS7	ALS family protein	831.967	4.81905	2.26875	1.39504e-216
CAALFM_CR07950WA	IMP4	Putative SSU processome component	1228.87	3.76536	1.91279	1.08465e-216
CAALFM_C210030CA	MP65	Cell surface mannoprotein	12180.6	0.39304	-1.34725	2.66564e-217
CAALFM_C401160WA	CRD2	Metallothionein	851.955	5.08174	2.34532	4.16258e-219
CAALFM_C206470WA	RTA2	Flippase involved in sphingolipid long chain base release	4345.33	2.48213	1.31158	1.74609e-219
CAALFM_C302130WA	UTP4	Putative U3 snoRNA-associated protein	1972.11	3.07934	1.62262	1.08325e-219
CAALFM_CR04480CA	LAP3	Putative aminopeptidase	1999.99	0.269437	-1.89198	2.75282e-221
CAALFM_CR02740WA	INN1	Protein with similarity to S. cerevisiae Inn1p, which is an essential protein of the contractile actomyosin ring required for ingression of the plasma membrane into the bud neck during cytokinesis	2457.71	2.86054	1.51629	1.54687e-221
CAALFM_C402830CA	HCA4	Putative role in regulation of cell wall biogenesis	1468.3	3.47822	1.79835	1.11328e-221
CAALFM_C105950CA	C1_05950C_A	Protein of unknown function	3393.82	0.381336	-1.39086	6.56648e-222
CAALFM_C108590CA	ERG1	Squalene epoxidase, epoxidation of squalene to 2,3(S)-oxidosqualene	27097	0.360312	-1.47268	2.56867e-222
CAALFM_C402020WA	CAT2	Major carnitine acetyl transferase	826.85	0.2026	-2.30329	2.25121e-222
CAALFM_C703270WA	C7_03270W_A	Putative adhesin-like protein	4948.31	2.6041	1.38079	1.87141e-222
CAALFM_CR09800CA	CR_09800C_A	Putative U3-containing small subunit processome complex protein	1899.31	3.77576	1.91677	4.87104e-223
CAALFM_C207600CA	MSC7	S. cerevisiae ortholog Mcs7 has a role in reciprocal meiotic recombination	3723.31	0.387029	-1.36949	3.86403e-224
CAALFM_C401450WA	PWP1	Putative rRNA processing protein	2508.09	2.87029	1.5212	6.54146e-225
CAALFM_C108610CA	C1_08610C_A	Ortholog of S. cerevisiae Aim38/Rcf2, cytochrome c oxidase subunit	17691.9	2.24299	1.16542	1.07546e-226
CAALFM_CR10250CA	FDH3	Glutathione-dependent formaldehyde dehydrogenase	37298.4	2.08983	1.06339	9.82479e-227
CAALFM_C305810CA	SKN1	Protein with a role in beta-1,6-glucan synthesis	569.035	7.23468	2.85493	5.52053e-227
CAALFM_CR09340WA	CR_09340W_A	Ortholog(s) have ubiquitin conjugating enzyme activity, ubiquitin-protein transferase activity	2803.1	0.358561	-1.47971	1.74353e-227
CAALFM_C100560WA	CNS1	Putative co-chaperone	1104.47	4.15639	2.05533	7.09794e-228
CAALFM_C110180CA	ECM21	Predicted regulator of endcytosis of plasma membrane proteins	3381.56	3.24398	1.69777	2.44738e-228
CAALFM_C304510WA	C3_04510W_A	Protein of unknown function	575.586	7.343	2.87637	3.9271e-230
CAALFM_C100950CA	CDC5	Polo-like kinase	3032.23	0.246251	-2.0218	2.2111e-230
CAALFM_C301470WA	ARF3	Similar to but not orthologous to S. cerevisae Arf3	1192.39	0.250757	-1.99564	4.89797e-231
CAALFM_C504570CA	URA7	CTP synthase 1	4741.86	2.49902	1.32136	3.3403e-231
CAALFM_C110360CA	C1_10360C_A	Putative protein of unknown function	10089.1	2.25811	1.17512	9.66635e-232
CAALFM_C107380CA	KSP1	Putative serine/threonine protein kinase	1608.84	3.48063	1.79935	5.08214e-232
CAALFM_C201090CA	ERG28	Ortholog(s) have protein-macromolecule adaptor activity, role in demethylation, ergosterol biosynthetic process and endoplasmic reticulum membrane localization	1571.87	0.282377	-1.82431	7.71071e-233
CAALFM_C112680WA	C1_12680W_A	Ortholog(s) have unfolded protein binding activity, role in ribosome biogenesis and nucleolus localization	2552.17	2.91247	1.54224	6.32582e-233
CAALFM_C302020WA	C3_02020W_A	Ortholog(s) have rRNA primary transcript binding activity	2210.21	3.77258	1.91555	5.12138e-233
CAALFM_C109640WA	ADE12	Adenylosuccinate synthase	10124.5	0.440952	-1.18131	4.96407e-233
CAALFM_C702770WA	CHS1	Chitin synthase	2228.5	0.327918	-1.60859	1.03374e-233
CAALFM_C701920WA	CDC34	Putative ubiquitin-protein ligase	9408.17	2.43202	1.28216	4.76515e-236
CAALFM_C103790CA	C1_03790C_A	Putative peptidyl-prolyl cis-trans isomerase	3392.6	3.05447	1.61092	3.92354e-236
CAALFM_CR02140WA	RSR1	RAS-related protein	1094.65	0.234009	-2.09537	3.81117e-236
CAALFM_C113680CA	GCV3	Glycine decarboxylase, subunit H	7912.96	0.300668	-1.73376	1.18247e-236
CAALFM_C505480WA	DES1	Putative delta-4 sphingolipid desaturase	6498.17	0.415453	-1.26724	1.70837e-237
CAALFM_C102450CA	C1_02450C_A	Similar to S. cerevisiae Bud20	781.595	5.62324	2.4914	6.27323e-238
CAALFM_C701710WA	C7_01710W_A	Membrane-localized protein of unknown function	2810.65	0.349691	-1.51585	5.01099e-238
CAALFM_CR09330CA	CR_09330C_A	Protein with a Staphylococcal nuclease domain	8600.86	0.428852	-1.22145	4.55574e-239
CAALFM_C401260WA	RLM1	Transcription factor required for wild-type resistance to cell wall perturbation caused by caspofungin treatment	1013.4	4.59457	2.19993	5.68901e-240
CAALFM_C113580WA	SEC18	Functional homolog of S. cerevisiae Sec18p, which acts in protein transport	2768.02	0.345616	-1.53276	3.07415e-240
CAALFM_C206600WA	C2_06600W_A	Predicted kinase	3622.97	2.69362	1.42955	1.74907e-240
CAALFM_C600370CA	NOP5	Ortholog of S. cerevisiae Nop58	6928.11	2.39681	1.26112	1.24893e-240
CAALFM_CR04170WA	CR_04170W_A	Ortholog(s) have rRNA (cytosine-C5-)-methyltransferase activity	2596.54	2.94652	1.55901	6.67421e-241
CAALFM_C704190CA	UTP18	Putative U3 snoRNA-associated protein	1720.67	3.45032	1.78673	5.93135e-241
CAALFM_CR09780CA	IFA14	Putative LPF family protein	412.495	13.2195	3.7246	1.28743e-241
CAALFM_CR05610CA	SRR1	Two-component system response regulator	2475.78	3.01893	1.59404	2.50577e-244
CAALFM_C113260WA	C1_13260W_A	Ortholog(s) have FK506 binding, peptidyl-prolyl cis-trans isomerase activity and membrane localization	2241.9	0.316145	-1.66134	1.73808e-244
CAALFM_C405680WA	PHO4	bHLH transcription factor of the myc-family	1070.74	0.222072	-2.1709	4.09072e-245
CAALFM_C202410WA	C2_02410W_A	Plasma membrane-localized protein of unknown function	3555	0.365709	-1.45123	1.67338e-245
CAALFM_CR03470WA	CR_03470W_A	Protein of unknown function	1404.6	0.189926	-2.39649	6.79154e-247
CAALFM_C400130WA	RBT5	GPI-linked cell wall protein	12084.7	0.437019	-1.19423	1.06956e-247
CAALFM_C108230CA	PLB5	Putative GPI-linked phospholipase B, fungal-specific (no mammalian homolog)	1511.35	0.26803	-1.89953	1.40867e-248
CAALFM_CR05520WA	NOC2	Putative nucleolar complex protein	2180.31	3.19543	1.67601	6.95416e-249
CAALFM_C703590CA	C7_03590C_A	Putative ember of the multi-drug and toxin extrusion (MATE) family of the multidrug/oligosaccharidyl-lipid/polysaccharide exporter superfamily	1432.24	3.86342	1.94988	6.67131e-249
CAALFM_C403180WA	NCP1	NADPH-cytochrome P450 reductase, acts with Erg11p in sterol 14 alpha-demethylation in ergosterol biosynthesis	9336.39	0.425409	-1.23308	5.84078e-249
CAALFM_CR06050WA	CDC28	Cyclin-dependent protein kinase	1954.8	0.299459	-1.73957	2.29907e-249
CAALFM_C106620CA	C1_06620C_A	Ortholog of <i>C. dubliniensis CD36</i> : Cd36_06210, <i>Candida tropicalis NEW ASSEMBLY</i> : CTRG1_04227, <i>Candida tropicalis MYA-3404</i> : CTRG_04227 and <i>Candida albicans WO-1</i> : CAWG_00750	406.877	22.6917	4.50409	1.57366e-249
CAALFM_CR00310CA	CR_00310C_A	Protein of unknown function	6687.66	2.4566	1.29666	4.80038e-251
CAALFM_C500590WA	PET9	Mitochondrial ADP/ATP carrier protein involved in ATP biosynthesis	19337.2	2.24102	1.16415	3.70849e-252
CAALFM_CR04500CA	CR_04500C_A	Has domain(s) with predicted 2-oxoglutarate-dependent dioxygenase activity and role in oxidation-reduction process	785.745	5.98747	2.58195	2.09023e-252
CAALFM_C305300CA	C3_05300C_A	Ortholog(s) have choline kinase activity, ethanolamine kinase activity and role in phosphatidylcholine biosynthetic process, phosphatidylethanolamine biosynthetic process	1317.34	0.242704	-2.04273	4.00004e-257
CAALFM_C105020CA	ARG2	Putative enzyme of arginine biosynthesis	1398.63	4.00705	2.00254	3.49619e-257
CAALFM_C110680CA	C1_10680C_A	Predicted lipid-binding ER protein	7710.32	0.409575	-1.2878	3.46885e-257
CAALFM_C602060WA	SLM2	Ortholog(s) have role in TOR signaling, actin cytoskeleton organization, actin filament bundle assembly, eisosome assembly, endosomal transport and establishment or maintenance of actin cytoskeleton polarity, <a href="#GOsection">more</a>	5376.39	2.57754	1.366	2.58942e-258
CAALFM_C100840CA	NRM1	Transcriptional regulator of cell cycle gene expression	730.131	0.152853	-2.70979	1.20303e-258
CAALFM_C113270WA	C1_13270W_A	Putative ATPase	2043.71	0.295793	-1.75734	7.02325e-261
CAALFM_C602230WA	C6_02230W_A	Putative GTPase	2059.42	3.3903	1.76141	1.55253e-261
CAALFM_CR03610CA	VTC3	Putative polyphosphate synthetase	3679.53	0.35516	-1.49346	1.50692e-261
CAALFM_C301150CA	C3_01150C_A	Ortholog of S. cerevisiae Apd1	2319.53	3.25695	1.70352	1.16624e-262
CAALFM_C104500WA	ICL1	Isocitrate lyase	457.156	13.2746	3.7306	1.8194e-264
CAALFM_C602840CA	RBF1	Transcription factor	1063.56	4.88183	2.28742	9.02626e-265
CAALFM_CR00510CA	ADE1	Phosphoribosylaminoimadazole succinocarboxamide synthetase, enzyme of adenine biosynthesis	6473.17	0.394087	-1.34341	5.24501e-265
CAALFM_C209890WA	SMM1	Putative dihydrouridine synthase	589.87	8.9328	3.15911	2.1561e-265
CAALFM_C105300CA	PRD1	Putative proteinase	13955.6	0.283287	-1.81966	2.45264e-266
CAALFM_C303910WA	HTA1	Histone H2A	6415.74	0.392449	-1.34942	3.42389e-267
CAALFM_CR08830WA	CR_08830W_A	Protein of unknown function	278.289	118.654	6.89061	1.02171e-268
CAALFM_C114300CA	NCR1	Putative vacuolar membrane protein	2338.65	0.304986	-1.71319	5.05222e-269
CAALFM_C406270CA	ERG26	C-3 sterol dehydrogenase, catalyzes the 2nd of 3 steps required to remove 2 C-4 methyl groups from an intermediate in ergosterol biosynthesis	4160.14	0.345646	-1.53263	3.79346e-269
CAALFM_C103230CA	ARX1	Putative ribosomal large subunit biogenesis protein	2195.85	3.36084	1.74882	2.54902e-269
CAALFM_C300560CA	SOF1	Putative protein with a predicted role in 40S ribosomal subunit biogenesis	1560.87	3.91942	1.97064	1.1863e-269
CAALFM_C304900WA	NOP14	Putative nucleolar protein	1257.76	4.45881	2.15666	4.69436e-271
CAALFM_CR09670CA	CR_09670C_A	Putative esterase	9085.68	2.45526	1.29588	3.84141e-271
CAALFM_C105060WA	REI1	Putative cytoplasmic pre-60S factor	938.372	5.50171	2.45988	2.698e-271
CAALFM_C503950WA	C5_03950W_A	Similar to Rab GTPase activators	755.083	0.0911455	-3.45569	1.07247e-272
CAALFM_C210360CA	HEM3	Hydroxymethylbilane synthase	4755.97	6.57607	2.71722	3.03886e-275
CAALFM_C301000WA	BMS1	Putative GTPase	2487.43	3.24767	1.6994	1.62007e-275
CAALFM_C703850WA	C7_03850W_A	Putative intranuclear transport and DNA replication mediator	1113.53	4.95386	2.30855	5.32578e-276
CAALFM_CR08210CA	ACO1	Aconitase	10639.6	2.43549	1.28421	1.18218e-276
CAALFM_C301950CA	C3_01950C_A	Has domain(s) with predicted integral component of membrane localization	4601.16	2.7676	1.46863	1.50465e-277
CAALFM_C402520CA	C4_02520C_A	BTB/POZ domain protein	1624.71	3.92975	1.97444	1.02042e-277
CAALFM_C207730WA	YVC1	Putative vacuolar cation channel shock	2516.16	0.300222	-1.7359	9.12505e-278
CAALFM_C210810WA	C2_10810W_A	Putative pre-mRNA splicing factor	1174.7	4.80711	2.26517	1.13478e-278
CAALFM_CR00680WA	BUD22	Protein with a predicted role in 18S rRNA maturation and small ribosomal subunit biogenesis	968.713	5.53156	2.46769	9.95366e-279
CAALFM_CR10470CA	CR_10470C_A	Ortholog(s) have role in maturation of SSU-rRNA from tricistronic rRNA transcript (SSU-rRNA, 5.8S rRNA, LSU-rRNA), rRNA processing and nucleolus, small-subunit processome localization	1546.7	4.06658	2.02382	5.59192e-280
CAALFM_C302220WA	CAP1	AP-1 bZIP transcription factor	3752.18	2.90915	1.5406	3.00325e-280
CAALFM_C210350CA	ACS1	Acetyl-CoA synthetase	4868.99	0.364281	-1.45687	2.44536e-280
CAALFM_C207260CA	DQD1	Putative 3-dehydroquinate dehydratase	4225.93	2.83939	1.50558	1.04651e-281
CAALFM_C106820WA	C1_06820W_A	Ortholog of <i>C. dubliniensis CD36</i> : Cd36_06390, <i>C. parapsilosis CDC317</i> : CPAR2_209040, <i>C. auris B8441</i> : B9J08_003388 and <i>Candida tenuis NRRL Y-1498</i> : CANTEDRAFT_114052	2465.59	3.32401	1.73292	5.18623e-282
CAALFM_C113880CA	C1_13880C_A	C2H2 transcription factor	2619.65	3.27292	1.71058	6.9979e-284
CAALFM_C113240WA	C1_13240W_A	Protein of unknown function	1863.07	3.74825	1.90622	2.98067e-285
CAALFM_C701840WA	IQG1	Actomyosin ring component at bud neck	1678.19	0.252163	-1.98757	4.76067e-286
CAALFM_C102480WA	PMM1	Phosphomannomutase	7218.9	0.349137	-1.51813	1.8799e-286
CAALFM_C113160WA	PSA2	Mannose-1-phosphate guanyltransferase	3432.65	0.302645	-1.7243	1.02963e-286
CAALFM_C405540WA	HOM3	Putative L-aspartate 4-P-transferase	4500.48	2.82423	1.49786	9.22266e-287
CAALFM_C203080WA	IDH2	Putative mitochondrial NAD-isocitrate dehydrogenase subunit	4962.82	2.76861	1.46916	2.29158e-287
CAALFM_CR08490WA	TSR1	Component of 20S pre-rRNA processing unit	3087.44	3.13693	1.64935	6.20721e-289
CAALFM_CR09460CA	CR_09460C_A	Protein of unknown function	3567.08	3.0026	1.58621	4.85612e-289
CAALFM_C208920WA	C2_08920W_A	Component of a complex containing the Tor2p kinase	1751.85	3.93274	1.97553	1.39368e-290
CAALFM_C206860WA	LTE1	Protein similar to GDP/GTP exchange factors	964.079	0.17102	-2.54776	1.92842e-292
CAALFM_C307640CA	FUM12	Putative fumarate hydratase	1692.35	4.04712	2.0169	1.66671e-293
CAALFM_C700170WA	VPS70	Has domain(s) with predicted peptidase activity and role in proteolysis	1621.94	0.243413	-2.03852	3.29673e-294
CAALFM_CR09790WA	ALO1	D-Arabinono-1,4-lactone oxidase involved in biosynthesis of dehydro-D-arabinono-1,4-lactone, which has a protective role against oxidative damage	7349.19	2.62435	1.39196	7.9535e-295
CAALFM_C406820CA	CZF1	Transcription factor	2111.8	3.63118	1.86044	7.62177e-296
CAALFM_C601520WA	C6_01520W_A	Predicted membrane transporter, member of the drug:proton antiporter (12 spanner) (DHA1) family, major facilitator superfamily (MFS)	528.051	12.8351	3.68202	2.7559e-297
CAALFM_CR02070CA	ADH5	Putative alcohol dehydrogenase	18314.2	0.400157	-1.32136	2.40661e-297
CAALFM_C502550CA	UTP13	Putative U3 snoRNA-associated protein	2521.49	3.43881	1.78191	1.00033e-299
CAALFM_C301520CA	C3_01520C_A	Ortholog(s) have role in cytoplasmic translation, poly(A)+ mRNA export from nucleus and cytoplasm localization	2721.24	3.35905	1.74806	3.72791e-300
CAALFM_C400270WA	ATP2	F1 beta subunit of F1F0 ATPase complex	38331.4	2.64232	1.40181	1.51796e-300
CAALFM_C303900CA	HTB1	Histone H2B	8797.3	0.261329	-1.93606	2.76602e-301
CAALFM_C202460WA	ERG7	2,3-epoxysqualene-lanosterol cyclase (lanosterol synthase), conversion of 2,3-oxidosqualene to lanosterol in sterol biosynthesis	3589.99	0.324538	-1.62354	5.26091e-303
CAALFM_C403030CA	NAN1	Putative U3 snoRNP protein	2422.01	3.52539	1.81778	3.59754e-303
CAALFM_CR07080WA	CR_07080W_A	Ortholog of S. cerevisae/S. pombe Tif6	4252.81	2.95691	1.56409	2.09458e-303
CAALFM_CR01320CA	CR_01320C_A	Predicted vacuolar protein	1550.82	0.230631	-2.11634	1.3504e-303
CAALFM_CR05660WA	SDA1	Predicted nuclear protein involved in actin cytoskeleton organization, passage through Start, 60S ribosome biogenesis	1828.32	4.00383	2.00138	1.53597e-304
CAALFM_C109990WA	SAC1	Putative phosphatidylinositol phosphate (PtdInsP) phosphatase, involved in cell wall integrity and morphogenesis	2897.13	0.243711	-2.03675	8.3951e-307
CAALFM_C700310CA	C7_00310C_A	Protein of unknown function	1980.47	3.87028	1.95244	4.20322e-307
CAALFM_C210070WA	C2_10070W_A	Predicted dehydrogenase	4717.5	616.762	9.26857	0
CAALFM_CR01630CA	CR_01630C_A	Protein similar to S. cerevisiae Pmr1p	15328.3	309.346	8.27308	0
CAALFM_CR01640CA	CR_01640C_A	Protein similar to S. cerevisiae Pmr1p	9137.66	300.086	8.22923	0
CAALFM_C101990WA	HSP30	Putative heat shock protein	3001.26	248.681	7.95815	0
CAALFM_C112910WA	C1_12910W_A	Protein of unknown function	8819.4	220.195	7.78264	0
CAALFM_C106610CA	HAK1	Putative potassium transporter	20907	177.638	7.47279	0
CAALFM_C113100WA	C1_13100W_A	Putative adhesin-like protein	1383.47	150.898	7.23743	0
CAALFM_C109150WA	AOX2	Alternative oxidase	8882.63	125.853	6.9756	0
CAALFM_C504980WA	C5_04980W_A	Putative adhesin-like protein	2686.56	117.156	6.87229	0
CAALFM_C701430CA	C7_01430C_A	Protein of unknown function	12483.2	110.213	6.78415	0
CAALFM_C503770CA	C5_03770C_A	Protein similar to Candida boidinii formate dehydrogenase	988.902	106.247	6.73128	0
CAALFM_C209880CA	C2_09880C_A	Putative protein of unknown function	2739.01	81.3844	6.34668	0
CAALFM_C701170CA	C7_01170C_A	Putative oxidoreductase	2013.62	77.659	6.27908	0
CAALFM_C101740WA	CTN1	Carnitine acetyl transferase	451.341	70.8945	6.1476	0
CAALFM_C102070WA	HSP31	Putative 30 kda heat shock protein	1838.95	70.4516	6.13856	0
CAALFM_C107220WA	C1_07220W_A	Protein of unknown function	10638	63.7856	5.99516	0
CAALFM_C101510WA	C1_01510W_A	Protein of unknown function	1682.38	44.0617	5.46145	0
CAALFM_C402740WA	C4_02740W_A	Protein of unknown function	17143	40.3559	5.33471	0
CAALFM_C107980CA	C1_07980C_A	Ortholog of S. cerevisiae Sae3	2602.02	39.6435	5.30901	0
CAALFM_C700770WA	C7_00770W_A	Protein of unknown function	2238.55	37.2406	5.2188	0
CAALFM_C305170WA	WOR2	Zn(II)2Cys6 transcription factor	5420.19	35.3144	5.14218	0
CAALFM_C505190WA	PCL5	Putative cyclin for Pho85 kinase	4519.52	29.9394	4.90397	0
CAALFM_C603700WA	ALS1	Cell-surface adhesin	14222.2	29.25	4.87036	0
CAALFM_CR03790CA	KRE1	Cell wall glycoprotein	6119.71	28.9521	4.8556	0
CAALFM_C107330WA	RME1	Zinc finger protein	1390.29	27.8942	4.80189	0
CAALFM_C206970WA	AAH1	Adenine deaminase	5552.38	25.5539	4.67547	0
CAALFM_CR04820WA	CR_04820W_A	Protein of unknown function	1791.15	24.609	4.62112	0
CAALFM_CR06550CA	-	-	3348.27	21.1964	4.40574	0
CAALFM_C304480CA	RAS2	Protein similar to S. cerevisiae Ras2	1562.15	20.8486	4.38188	0
CAALFM_CR05170CA	FDH1	Formate dehydrogenase	3526.89	19.9332	4.3171	0
CAALFM_C304530CA	TEC1	TEA/ATTS transcription factor	14648.9	19.6522	4.29662	0
CAALFM_C303370CA	C3_03370C_A	Protein of unknown function	8755.7	18.1059	4.17839	0
CAALFM_C200240CA	SOD6	Copper-containing superoxide dismutase	1273.08	17.689	4.14478	0
CAALFM_C402720CA	C4_02720C_A	Putative plasma membrane protein	6433.56	17.0846	4.09462	0
CAALFM_C206440CA	C2_06440C_A	Protein with homology to peroxisomal membrane proteins	986.124	17.0648	4.09295	0
CAALFM_C500700CA	SPE2	Putative S-adenosylmethionine decarboxylase	8800.77	15.2195	3.92785	0
CAALFM_C400360CA	RCH1	Plasma membrane protein	3526.68	14.4193	3.84992	0
CAALFM_CR06040WA	CR_06040W_A	Ortholog of S. cerevisiae Sat4	14733	14.4154	3.84954	0
CAALFM_C305900WA	C3_05900W_A	Possible G-protein coupled receptor	1868.11	14.1011	3.81773	0
CAALFM_C203220CA	STP4	C2H2 transcription factor	24085.8	14.0875	3.81634	0
CAALFM_CR07810WA	YHB5	Flavohemoglobin-related protein	834.684	13.7687	3.78332	0
CAALFM_C303420CA	NDE1	Putative NADH dehydrogenase	63030.5	13.4993	3.75481	0
CAALFM_C503500WA	GAP6	Broad-specificity amino acid permease	14753.7	13.203	3.72279	0
CAALFM_CR02880WA	CR_02880W_A	Protein of unknown function	2875.79	12.7025	3.66705	0
CAALFM_C501250WA	GPR1	Plasma membrane G-protein-coupled receptor of the cAMP-PKA pathway	5120.59	12.0184	3.58717	0
CAALFM_C701440WA	C7_01440W_A	Ortholog(s) have role in protein maturation by [4Fe-4S] cluster transfer and mitochondrial matrix localization	1107.68	12.0101	3.58618	0
CAALFM_CR07060CA	CRZ2	C2H2 transcription factor, involved in regulation of early adaptation to murine GI tract	17410.9	11.981	3.58268	0
CAALFM_C305910WA	ZCF35	Zn(II)2Cys6 transcription factor	2282.09	11.7649	3.55642	0
CAALFM_C201750CA	C2_01750C_A	Protein with a life-span regulatory factor domain	5079.27	11.3923	3.50999	0
CAALFM_CR05330WA	CR_05330W_A	Protein of unknown function	3671.76	11.0732	3.469	0
CAALFM_C304640WA	ZCF31	Zn(II)2Cys6 transcription factor of unknown function	2228.42	10.9683	3.45527	0
CAALFM_CR02060WA	CR_02060W_A	Protein of unknown function	1770.56	10.9601	3.45419	0
CAALFM_C109320CA	C1_09320C_A	Protein with a regulator of G-protein signaling domain	2839.26	10.5109	3.39381	0
CAALFM_CR08340WA	CYS3	Cystathionine gamma-lyase	14848.9	10.022	3.3251	0
CAALFM_C109160WA	AOX1	Alternative oxidase	3747.76	9.88669	3.30549	0
CAALFM_C400990WA	C4_00990W_A	NRAMP metal ion transporter domain-containing protein	1787.65	9.78543	3.29063	0
CAALFM_C401550CA	CPA1	Putative carbamoyl-phosphate synthase subunit	719.624	9.69298	3.27694	0
CAALFM_C300720WA	PMA1	Plasma membrane H(+)-ATPase	69163.4	9.26563	3.21189	0
CAALFM_C104330WA	RPN4	C2H2 transcription factor	9076.56	8.95938	3.1634	0
CAALFM_CR07790CA	YHB1	Nitric oxide dioxygenase	55702.9	8.85179	3.14597	0
CAALFM_C110220CA	TPK1	cAMP-dependent protein kinase catalytic subunit	5737.01	8.67681	3.11716	0
CAALFM_C207270WA	C2_07270W_A	Protein with an FMN-binding domain	3092.12	8.65122	3.1129	0
CAALFM_CR02650CA	DRE2	Putative cytosolic Fe-S protein assembly protein	3158.71	8.51201	3.0895	0
CAALFM_C101980WA	HGT1	High-affinity MFS glucose transporter	802.594	8.47457	3.08314	0
CAALFM_CR02980CA	SRP40	Putative chaperone of small nucleolar ribonucleoprotein particles	1348.44	8.1833	3.03268	0
CAALFM_CR03920CA	TPO4	Putative sperimidine transporter	2594.13	8.12267	3.02195	0
CAALFM_C107990CA	C1_07990C_A	Similar to cell-wall mannoproteins	3349.61	7.99265	2.99867	0
CAALFM_C504030WA	C5_04030W_A	Protein of unknown function	1107.31	7.98402	2.99712	0
CAALFM_C305220WA	CDR1	Multidrug transporter of ABC superfamily	13292.9	7.84529	2.97183	0
CAALFM_CR07800WA	SAP2	Major secreted aspartyl proteinase	1391.63	7.68773	2.94256	0
CAALFM_C111850WA	C1_11850W_A	Protein of unknown function	9927.94	7.5913	2.92435	0
CAALFM_C600800CA	C6_00800C_A	Protein of unknown function	5238.94	7.46043	2.89926	0
CAALFM_C406760WA	GUT2	Glycerol-3-phosphate dehydrogenase	18638.3	7.24381	2.85675	0
CAALFM_CR00620CA	ARG1	Argininosuccinate synthase	1806.72	7.13184	2.83427	0
CAALFM_C105540CA	C1_05540C_A	Protein similar to GTPase regulators	12594.3	6.84365	2.77477	0
CAALFM_C205640WA	C2_05640W_A	Putative helix-loop-helix (HLH) transcription factor with a role in filamentous growth	7121.68	6.83055	2.772	0
CAALFM_C305780CA	CRZ1	Calcineurin-regulated C2H2 transcription factor	4711.8	6.77709	2.76067	0
CAALFM_C303790WA	MEU1	Putative methylthioadenosine phosphorylase	1082.92	6.56238	2.71422	0
CAALFM_CR07530CA	ECM22	Zn(II)2Cys6 transcription factor	3197.77	6.55316	2.71219	0
CAALFM_C503250WA	RMS1	Putative lysine methyltransferase	1571.37	6.48541	2.6972	0
CAALFM_C600290WA	C6_00290W_A	Protein of unknown function	15098.1	6.41473	2.68139	0
CAALFM_C602010CA	GPD2	Surface protein similar to glycerol 3-P dehydrogenase	27620.3	6.39697	2.67739	0
CAALFM_C111080WA	C1_11080W_A	Putative 6-phosphofructo-2-kinase	12230.7	6.29023	2.65311	0
CAALFM_C102840WA	PDE2	High affinity cyclic nucleotide phosphodiesterase	3694.53	6.27398	2.64938	0
CAALFM_CR03500WA	CIT1	Citrate synthase	5809.77	6.0561	2.59839	0
CAALFM_C502790CA	GAP1	Amino acid permease	7797.82	6.0195	2.58964	0
CAALFM_C603480WA	YMX6	Putative NADH dehydrogenase	1479.34	6.01816	2.58932	0
CAALFM_CR06000WA	SOK1	Protein kinase required for degradation of Nrg1p	8142.3	5.93008	2.56805	0
CAALFM_CR09170CA	SSU1	Protein similar to S. cerevisiae Ssu1 sulfite transport protein	2993.4	5.89415	2.55928	0
CAALFM_C701390WA	C7_01390W_A	Protein of unknown function	1594.35	5.8507	2.54861	0
CAALFM_C210240WA	GPD1	Glycerol-3-phosphate dehydrogenase	12103.6	5.82024	2.54108	0
CAALFM_C601530CA	PMP1	Protein similar to S. cerevisiae small proteolipid associated with plasma membrane ATPase Pma1p	2138.28	5.78381	2.53202	0
CAALFM_C303870CA	SAP9	Secreted aspartyl protease	14262.7	5.78197	2.53156	0
CAALFM_C702040CA	CUP9	Transcription factor	11514.8	5.78164	2.53148	0
CAALFM_C704230WA	NRG1	Transcription factor/repressor	21385	5.76859	2.52822	0
CAALFM_CR00080WA	MIS12	Mitochondrial C1-tetrahydrofolate synthase precursor	4239.31	5.64108	2.49597	0
CAALFM_C200410CA	C2_00410C_A	Ortholog of S. cerevisiae Ecm16, an essential DEAH-box ATP-dependent RNA helicase specific to the U3 snoRNP required for 18S rRNA synthesis	1935.62	5.59867	2.48508	0
CAALFM_C204010CA	HSP21	Small heat shock protein	14997.7	5.53512	2.46861	0
CAALFM_C701700WA	C7_01700W_A	Regulator of calcineurin	4343.7	5.41639	2.43733	0
CAALFM_C202430WA	UTP21	Putative U3 snoRNP protein	2435.8	5.40771	2.43502	0
CAALFM_C200960CA	MXR1	Putative methionine sulfoxide reductase	2358.97	5.37176	2.42539	0
CAALFM_CR03250CA	CR_03250C_A	Protein of unknown function	3242.49	5.30136	2.40636	0
CAALFM_C704090CA	C7_04090C_A	Predicted mitochondrial cardiolipin-specific phospholipase	4671.36	5.29699	2.40517	0
CAALFM_C601360WA	C6_01360W_A	Protein of unknown function	7350.91	5.2906	2.40343	0
CAALFM_C703540CA	ENP2	Putative nucleolar protein	1358.2	5.25321	2.3932	0
CAALFM_C305930WA	CTA4	Zn(II)2Cys6 transcription factor	10314.2	5.08691	2.34679	0
CAALFM_C700350CA	C7_00350C_A	Protein of unknown function	15594.5	5.07698	2.34397	0
CAALFM_CR02640WA	RFG1	HMG domain transcriptional repressor of filamentous growth and hyphal genes	9120.82	5.0689	2.34167	0
CAALFM_C403940CA	PYC2	Putative pyruvate carboxylase	17763.1	5.01469	2.32616	0
CAALFM_C100350CA	HMX1	Heme oxygenase	1874.19	4.99839	2.32146	0
CAALFM_C407140WA	C4_07140W_A	Predicted mitochondrial intermembrane space protein	1706.58	4.98908	2.31877	0
CAALFM_CR01330WA	CPA2	Putative arginine-specific carbamoylphosphate synthetase	1359.32	4.9711	2.31357	0
CAALFM_C200540WA	C2_00540W_A	Protein with a multidrug and toxin extrusion protein domain	3515.52	4.9581	2.30979	0
CAALFM_C109010WA	NAR1	Putative cytosolic iron-sulfur (FeS) protein assembly machinery protein	1744.89	4.93946	2.30435	0
CAALFM_C501240WA	AUR1	Inositolphosphorylceramide (IPC) synthase	6852.2	4.92171	2.29916	0
CAALFM_C110880WA	C1_10880W_A	Putative U3 snoRNA-associated protein	1504.86	4.91553	2.29735	0
CAALFM_C701680CA	C7_01680C_A	Protein of unknown function	1999.96	4.89193	2.2904	0
CAALFM_C202920WA	C2_02920W_A	Putative adhesin-like protein	6474.09	4.84909	2.27771	0
CAALFM_C100830WA	C1_00830W_A	Protein with a predicted multidrug transporter domain	2299.67	4.83865	2.2746	0
CAALFM_C110450WA	GLY1	L-threonine aldolase	29152.5	4.76798	2.25338	0
CAALFM_C305610WA	MNN14	Predicted alpha-1,3-mannosyltransferase activity with a role in protein glycosylation	1840.32	4.73991	2.24486	0
CAALFM_C209950WA	FCY21	High affinity, high capacity, hypoxanthine-adenine-guanine-cytosine/H+ symporter	12419.5	4.72782	2.24117	0
CAALFM_C203110WA	C2_03110W_A	Protein of unknown function	2057.34	4.71827	2.23826	0
CAALFM_C102040CA	C1_02040C_A	Putative deubiquitinating enzyme	3181.9	4.70782	2.23506	0
CAALFM_C110970WA	C1_10970W_A	Putative nucleolar protein with a predicted role in pre-rRNA processing	1750.05	4.69473	2.23104	0
CAALFM_CR07240CA	CLG1	Putative cyclin-like protein	7986.45	4.68595	2.22834	0
CAALFM_C403430WA	MOH1	Ortholog of S. cerevisiae Moh1, essential for staionary phase growth	3131.22	4.61877	2.20751	0
CAALFM_C110350CA	C1_10350C_A	Putative adhesin-like protein	2657.48	4.58233	2.19608	0
CAALFM_C104390CA	NOP4	Putative nucleolar protein	3069.61	4.58095	2.19565	0
CAALFM_C101920WA	ROA1	Putative PDR-subfamily ABC transporter involved in sensitivity to azoles	4892.84	4.5637	2.1902	0
CAALFM_C100170WA	LEU4	Putative 2-isopropylmalate synthase	4122.31	4.55707	2.1881	0
CAALFM_C207900WA	GDH2	Mitochondrial NAD-dependent glutamate dehydrogenase	32182.7	4.54515	2.18433	0
CAALFM_C303250WA	C3_03250W_A	Putative haloacid dehalogenase	2094.95	4.51283	2.17403	0
CAALFM_C306470WA	AAF1	Possible regulatory protein	2443.78	4.51005	2.17314	0
CAALFM_C602420WA	C6_02420W_A	Putative phosphatidyl glycerol phospholipase C	2458.76	4.50853	2.17266	0
CAALFM_C101130WA	C1_01130W_A	Putative ubiquitin ligase complex component	4350.33	4.43878	2.15016	0
CAALFM_C205090WA	MAK5	Putative nucleolar DEAD-box RNA helicase	1852.41	4.39689	2.13648	0
CAALFM_C601710CA	PTK2	Putative protein kinase of polyamine import	3095.5	4.36931	2.1274	0
CAALFM_C503510CA	C5_03510C_A	Protein of unknown function	8965.32	4.34424	2.1191	0
CAALFM_CR09680CA	RTA4	Protein similar to S. cerevisiae Rsb1p, involved in fatty acid transport	2557.87	4.32759	2.11356	0
CAALFM_C405110CA	HAP41	Putative Hap4-like transcription factor	2094.56	4.29831	2.10377	0
CAALFM_C307280CA	C3_07280C_A	protein with ENTH Epsin domain, N-terminal	6944.33	4.26119	2.09126	0
CAALFM_C105140WA	BRG1	Transcription factor	10258.8	4.22277	2.07819	0
CAALFM_C603640WA	NOG2	Putative nucleolar GTPase	1895.69	4.21628	2.07597	0
CAALFM_C302370CA	ALR1	Putative transporter of divalent cations	8356.27	4.15367	2.05439	0
CAALFM_C307270CA	UBI4	Ubiquitin precursor (polyubiquitin) contains 3 tandem repeats of the ubiquitin peptide that are processed to individual units	48140.3	4.13232	2.04695	0
CAALFM_C305180WA	RHB1	Putative small G protein from the Ras superfamily involved in cell wall integrity and control of filamentous growth under nitrogen starvation	2593.64	4.11346	2.04035	0
CAALFM_C306000WA	AHR1	Zn(II)2Cys6 transcription factor	3590.55	4.10141	2.03612	0
CAALFM_CR00800CA	PWP2	Putative 90S pre-ribosomal component	2413.59	4.03544	2.01273	0
CAALFM_C109290CA	ARG5,6	Arginine biosynthetic enzyme	2907.31	3.97146	1.98967	0
CAALFM_C403890WA	PTP2	Predicted protein tyrosine phosphatase	2860.64	3.95712	1.98445	0
CAALFM_C304340WA	ATF1	Putative alcohol acetyltransferase	2326.81	3.82803	1.9366	0
CAALFM_C407090CA	TRP4	Predicted enzyme of amino acid biosynthesis	2375.12	3.81684	1.93238	0
CAALFM_C204400WA	C2_04400W_A	Protein of unknown function	4229.52	3.73229	1.90006	0
CAALFM_C600760WA	C6_00760W_A	Ortholog(s) have adenyl-nucleotide exchange factor activity, role in cytoplasm protein quality control by the ubiquitin-proteasome system and cytosol localization	3434.62	3.6703	1.8759	0
CAALFM_C113810WA	C1_13810W_A	Ortholog of <i>C. dubliniensis CD36</i> : Cd36_12800, <i>C. parapsilosis CDC317</i> : CPAR2_203460, <i>C. auris B8441</i> : B9J08_004645 and <i>Candida tenuis NRRL Y-1498</i> : CANTEDRAFT_94106	4166.66	3.66538	1.87396	0
CAALFM_CR09690CA	PLB3	GPI-anchored cell surface phospholipase B	6498.67	3.66513	1.87386	0
CAALFM_C210110WA	CYC1	Cytochrome c	6308.38	3.65668	1.87054	0
CAALFM_CR09370WA	ELF1	Putative mRNA export protein	5827.95	3.63679	1.86266	0
CAALFM_C100150CA	RIM8	Beta-arrestin-like protein	7776.12	3.62493	1.85795	0
CAALFM_C302320WA	ILV2	Putative acetolactate synthase	10633.3	3.57661	1.83859	0
CAALFM_C204460WA	LYS22	Homocitrate synthase, minor isoform	3202.01	3.57126	1.83643	0
CAALFM_C101640WA	RPS42	Predicted ribosomal protein S4, component of the small ribosomal subunit	5919.46	3.55939	1.83163	0
CAALFM_C102810WA	RAD16	Ortholog of S. cerevisiae Rad16	8910.79	3.52602	1.81804	0
CAALFM_CR07780WA	CR_07780W_A	Has domain(s) with predicted oxidoreductase activity and role in oxidation-reduction process	4121.63	3.4714	1.79552	0
CAALFM_C113250WA	C1_13250W_A	Protein of unknown function	2840.97	3.46171	1.79149	0
CAALFM_C700570WA	RPA135	Putative RNA polymerase I subunit A135	4040.58	3.35617	1.74682	0
CAALFM_C203500WA	C2_03500W_A	Ortholog(s) have GTPase activator activity, role in positive regulation of GTPase activity, positive regulation of TORC1 signaling and Lst4-Lst7 complex, cytoplasm, vacuolar membrane localization	3375.24	3.31052	1.72706	0
CAALFM_C204080WA	C2_04080W_A	Protein of unknown function	4068.85	3.25878	1.70433	0
CAALFM_C701940CA	C7_01940C_A	Pheromone-regulated protein (Prm10) of S. cerevisiae	6003.67	3.237	1.69466	0
CAALFM_C700360WA	DFI1	Cell-surface associated glycoprotein	4211.73	3.21566	1.68512	0
CAALFM_C209940WA	GCN4	bZIP transcription factor	15548.3	3.13051	1.6464	0
CAALFM_C603180CA	C6_03180C_A	Ortholog(s) have protein-macromolecule adaptor activity, ubiquitin protein ligase binding activity and role in positive regulation of ubiquitin-dependent endocytosis, regulation of intracellular transport	4837.89	3.12071	1.64187	0
CAALFM_C306860CA	C3_06860C_A	Putative xylose and arabinose reductase	6999.38	3.11614	1.63976	0
CAALFM_C101710WA	C1_01710W_A	Protein of unknown function	4959.44	3.07137	1.61888	0
CAALFM_C111270WA	C1_11270W_A	Cell wall protein	18514.3	3.05669	1.61197	0
CAALFM_CR02000CA	HEM1	Putative 5-aminolevulinate synthase	10089.7	3.03829	1.60326	0
CAALFM_C114340CA	RIM101	Transcription factor	5797.95	2.99805	1.58402	0
CAALFM_CR05050WA	GLN1	Putative glutamate synthase	59022.2	2.99674	1.5834	0
CAALFM_C113350WA	STP2	Amino-acid-regulated transcription factor	7272.97	2.98283	1.57668	0
CAALFM_C114080WA	C1_14080W_A	Nucleolar protein	5234.5	2.97873	1.5747	0
CAALFM_C304880WA	PIN3	Putative SH3-domain-containing protein	6661.63	2.93521	1.55346	0
CAALFM_C208000CA	KRE30	YEF3-subfamily ABC family protein	8223.19	2.86489	1.51848	0
CAALFM_C103350CA	RLI1	Member of RNase L inhibitor (RLI) subfamily of ABC family	6402.68	2.85835	1.51518	0
CAALFM_C300320WA	RHR2	Glycerol 3-phosphatase	48121.8	2.53237	1.34049	0
CAALFM_C402370CA	PGA59	Adhesin-like cell wall protein	63846.4	0.392555	-1.34903	0
CAALFM_CR02820WA	PGM2	Ortholog of S. cerevisiae Pgm2	13802.7	0.37926	-1.39874	0
CAALFM_C203010CA	RNR21	Ribonucleoside-diphosphate reductase	30961.3	0.376338	-1.4099	0
CAALFM_C500930CA	TFS1	Putative carboxypeptidase y inhibitor	6293.17	0.351291	-1.50926	0
CAALFM_C113190WA	C1_13190W_A	Mitochondrial membrane protein of unknown function	5446.4	0.343715	-1.54072	0
CAALFM_C102590CA	SNZ1	Stationary phase protein	17862.9	0.33789	-1.56538	0
CAALFM_C208590WA	YWP1	Secreted yeast wall protein	15108.9	0.332254	-1.58964	0
CAALFM_CR02220CA	OPT3	Oligopeptide transporter	4510	0.309158	-1.69358	0
CAALFM_C600870CA	ILV5	Ketol-acid reductoisomerase	8014.81	0.307682	-1.70049	0
CAALFM_C505200CA	C5_05200C_A	Putative protein of unknown function	3366.43	0.307466	-1.7015	0
CAALFM_C104180WA	C1_04180W_A	Predicted histone H2B	10929.8	0.297028	-1.75133	0
CAALFM_C101930WA	C1_01930W_A	Protein of unknown function	8755.14	0.288462	-1.79354	0
CAALFM_CR00470WA	CR_00470W_A	Has domain(s) with predicted RNA binding, RNA-directed DNA polymerase activity and role in RNA-dependent DNA biosynthetic process	4653.13	0.273858	-1.8685	0
CAALFM_CR09140CA	CR_09140C_A	Protein with a role in directing meiotic recombination events to homologous chromatids	4206.59	0.272681	-1.87471	0
CAALFM_C302680CA	SLD1	Sphingolipid delta-8 desaturase	4629.51	0.26588	-1.91115	0
CAALFM_C505390CA	PGA4	GPI-anchored cell surface protein	4368.41	0.258685	-1.95073	0
CAALFM_C201380WA	PLB4.5	Phospholipase B	9148.04	0.249473	-2.00305	0
CAALFM_CR06150CA	ADE13	Adenylosuccinate lyase	15684.4	0.235506	-2.08616	0
CAALFM_C703180CA	HHO1	Putative histone H1	3814.97	0.235091	-2.08871	0
CAALFM_C500660CA	ERG11	Lanosterol 14-alpha-demethylase	24533.8	0.229955	-2.12058	0
CAALFM_C307310CA	SLK19	Alkaline-induced protein of plasma membrane	11836.4	0.223961	-2.15868	0
CAALFM_C700930WA	GPH1	Putative glycogen phosphorylase	33261	0.212681	-2.23324	0
CAALFM_C104590WA	C1_04590W_A	Protein of unknown function	4500.42	0.212393	-2.23519	0
CAALFM_C406340WA	AGO1	Putative Argonaute protein involved in RNA silencing	3669.18	0.212143	-2.23689	0
CAALFM_C112850WA	BLP1	Protein of unknown function, serum-induced	2523.01	0.197589	-2.33943	0
CAALFM_CR00540CA	MDH1	Mitochondrial malate dehydrogenase	2116.2	0.190304	-2.39362	0
CAALFM_C504130CA	CHT2	GPI-linked chitinase	6740.24	0.183009	-2.45001	0
CAALFM_C104260WA	HHT21	Putative histone H3	11359.3	0.181229	-2.46411	0
CAALFM_C111480WA	PHO84	High-affinity phosphate transporter	4210.44	0.175784	-2.50813	0
CAALFM_C114140CA	SET3	NAD-dependent histone deacetylase	3082.83	0.173982	-2.52299	0
CAALFM_C306710WA	C3_06710W_A	Protein of unknown function	1099.36	0.167197	-2.58038	0
CAALFM_C703860WA	C7_03860W_A	Putative vacuolar protease	7143.69	0.158609	-2.65646	0
CAALFM_C603760CA	SHM2	Cytoplasmic serine hydroxymethyltransferase	29042.2	0.149842	-2.73848	0
CAALFM_C400450CA	PGA10	GPI anchored membrane protein	4683.07	0.147255	-2.76361	0
CAALFM_C302150CA	ERG6	Delta(24)-sterol C-methyltransferase, converts zymosterol to fecosterol, ergosterol biosynthesis	4701.03	0.145965	-2.77631	0
CAALFM_C210480WA	MDH1-3	Predicted malate dehydrogenase	1282.5	0.143033	-2.80558	0
CAALFM_C109690WA	MLS1	Malate synthase	3728.44	0.142624	-2.80971	0
CAALFM_C404710WA	GYP1	Putative Cis-golgi GTPase-activating protein	1220.72	0.134939	-2.88962	0
CAALFM_C602500CA	GCV1	Putative T subunit of glycine decarboxylase	5504.58	0.113706	-3.13662	0
CAALFM_C302310WA	MEP1	Ammonium permease	1402.43	0.100714	-3.31166	0
CAALFM_CR06810WA	HHT2	Putative histone H3; farnesol regulated; Hap43-induced; rat catheter and Spider biofilm repressed	7651.9	0.0905018	-3.46591	0
CAALFM_C700660WA	GAC1	Putative regulatory subunit of ser/thr phosphoprotein phosphatase 1	5810.39	0.0810502	-3.62504	0
CAALFM_C102370CA	C1_02370C_A	Ortholog of <i>C. dubliniensis CD36</i> : Cd36_02210, <i>C. parapsilosis CDC317</i> : CPAR2_106350, <i>C. auris B8441</i> : B9J08_000959 and <i>Candida tenuis NRRL Y-1498</i> : CANTEDRAFT_116785	1347.49	0.0807539	-3.63032	0
CAALFM_C501680CA	CCN1	G1 cyclin	713.43	0.0643852	-3.95713	0
CAALFM_C108400CA	GCV2	Glycine decarboxylase P subunit	13177.5	0.0510205	-4.29278	0

## Sheet: PEX8OE-AMB vs PEX8OE-DEGs
Gene ID	Gene Name	Description	baseMean	foldChange(PEX8OE-AMB/PEX8OE)	log2 FoldChange	pval
CAALFM_C600760WA	C6_00760W_A	Ortholog(s) have adenyl-nucleotide exchange factor activity, role in cytoplasm protein quality control by the ubiquitin-proteasome system and cytosol localization	5631.97	3.18159	1.66975	7.2075914757729e-312
CAALFM_CR10840CA	XYL2	D-xylulose reductase	13082.2	0.274773	-1.86369	4.57318673520206e-316
CAALFM_C109780CA	C1_09780C_A	Putative iron/copper reductas	1998.03	4.48061	2.16369	3.93061567744545e-316
CAALFM_C106820WA	C1_06820W_A	Ortholog of <i>C. dubliniensis CD36</i> : Cd36_06390, <i>C. parapsilosis CDC317</i> : CPAR2_209040, <i>C. auris B8441</i> : B9J08_003388 and <i>Candida tenuis NRRL Y-1498</i> : CANTEDRAFT_114052	2816.08	3.83604	1.93962	1.05533285993454e-313
CAALFM_C306850WA	FCR1	Transcription factor	8928.86	3.51125	1.81198	1.04982919877565e-313
CAALFM_C702360WA	C7_02360W_A	Protein of unknown function	11.2995	2.16882	1.11691	0.0468384
CAALFM_C101440CA	POX18	Similar to Pox18, a peroxisomal protein	14.1249	2.00307	1.00221	0.0465056
CAALFM_C208430CA	PGA46	Putative GPI-anchored protein	6.01365	4.8477	2.2773	0.0462766
CAALFM_C700280WA	HGT12	Glucose, fructose, mannose transporter	4.72807	3.6635	1.87322	0.0453566
CAALFM_C203720WA	PGA16	Putative GPI-anchored protein	3.93473	4.38707	2.13326	0.0453317
CAALFM_C704080CA	C7_04080C_A	Putative adhesin-like protein	4.27654	6.01716	2.58908	0.0446488
CAALFM_C702270WA	LDG3	Putative LDG family protein	13.1027	2.11069	1.07771	0.0440112
CAALFM_C500540CA	AGA1	Protein with some similarity to agglutinin subunit	4.925	16.1402	4.01259	0.0357977
CAALFM_C114010WA	CSK1	Putative mitogen-activated protein (MAP) kinase with an unknown role	4.93683	3.95436	1.98345	0.0341573
CAALFM_C202140CA	C2_02140C_A	Protein of unknown function	7.06873	2.97977	1.5752	0.0331915
CAALFM_CR02290WA	PGA22	Putative GPI-anchored protein	16.0425	3.23043	1.69173	0.0325565
CAALFM_CR08740WA	CR_08740W_A	Protein of unknown function	4.17383	12.4006	3.63234	0.0316668
CAALFM_C500810CA	C5_00810C_A	Has domain(s) with predicted heme binding, peroxidase activity and role in oxidation-reduction process, response to oxidative stress	8.22154	3.01252	1.59097	0.0264468
CAALFM_C407000WA	C4_07000W_A	Ortholog of <i>C. dubliniensis CD36</i> : Cd36_46470, <i>C. parapsilosis CDC317</i> : CPAR2_500900, <i>Debaryomyces hansenii CBS767</i> : DEHA2B15730g and <i>Candida tropicalis MYA-3404</i> : CTRG_03755	7.20166	3.35092	1.74456	0.0180532
CAALFM_C305620WA	ATO5	Putative fungal-specific transmembrane protein	17.4242	0.452178	-1.14504	0.0127425
CAALFM_C306580WA	JEN1	Lactate transporter	14.7107	2.34862	1.23181	0.0123078
CAALFM_CR07500WA	CR_07500W_A	Ortholog of <i>C. dubliniensis CD36</i> : Cd36_33120 and <i>Candida albicans WO-1</i> : CAWG_02046	4.34666	6.85456	2.77706	0.00994511
CAALFM_C602510CA	ASG7	a-cell specific protein of unknown function	12.5421	0.363568	-1.4597	0.00885467
CAALFM_C401070WA	HGT17	Putative MFS family glucose transporter	13.4442	3.65875	1.87135	0.00873695
CAALFM_CR05090CA	HGT9	Putative glucose transporter of the major facilitator superfamily	8.52076	3.44399	1.78408	0.0080412
CAALFM_C106150WA	C1_06150W_A	Ortholog of <i>Candida albicans WO-1</i> : CAWG_00792	8.3393	6.90185	2.78698	0.00658381
CAALFM_C702280WA	C7_02280W_A	Ortholog of <i>C. parapsilosis CDC317</i> : CPAR2_808370, <i>C. dubliniensis CD36</i> : Cd36_72070, <i>Candida metapsilosis</i> : CMET_5895 and <i>Candida orthopsilosis Co 90-125</i> : CORT_0C00800	37.7056	2.37957	1.2507	0.00595002
CAALFM_C103470CA	C1_03470C_A	Ortholog(s) have role in ascospore formation, ascospore wall assembly, ascospore-type prospore membrane formation and protein localization to cell division site, <a href="#GOsection">more</a>	14.4265	2.5771	1.36575	0.0057697
CAALFM_C301740CA	C3_01740C_A	Predicted ORF added to Assembly 21 based on sequence re-analysis	4.72025	7.21383	2.85076	0.00497211
CAALFM_C201140CA	C2_01140C_A	Ortholog of <i>C. dubliniensis CD36</i> : Cd36_16030, <i>C. parapsilosis CDC317</i> : CPAR2_213800, <i>Debaryomyces hansenii CBS767</i> : DEHA2A01320g and <i>Pichia stipitis Pignal</i> : PICST_29434	4.21889	8.75625	3.13031	0.00488054
CAALFM_C601010WA	KAR5	Ortholog of S. cerevisiae Kar5	24.2153	2.1156	1.08107	0.00465059
CAALFM_C210020CA	C2_10020C_A	Has domain(s) with predicted catalytic activity and role in carbohydrate metabolic process	9.83006	3.36115	1.74896	0.00457652
CAALFM_C200900WA	C2_00900W_A	Ortholog of <i>C. parapsilosis CDC317</i> : CPAR2_212925, <i>C. dubliniensis CD36</i> : Cd36_15840, <i>Candida tropicalis NEW ASSEMBLY</i> : CTRG1_01156 and <i>Candida orthopsilosis Co 90-125</i> : CORT_0A12230	4.96075	7.13985	2.83589	0.00342936
CAALFM_C404400CA	C4_04400C_A	Protein of unknown function	2.42693	Inf	Inf	0.0033282
CAALFM_C603740WA	C6_03740W_A	Ortholog of <i>C. dubliniensis CD36</i> : Cd36_64250, <i>Candida tenuis NRRL Y-1498</i> : cten_CGOB_00218, <i>Debaryomyces hansenii CBS767</i> : DEHA2E19888g and <i>Candida tropicalis NEW ASSEMBLY</i> : CTRG1_02732	24.3156	2.1411	1.09835	0.0027052
CAALFM_C208880WA	BUD20	Protein similar to S. cerevisiae Bud20p, which affects bud site selection	7.25413	5.16132	2.36774	0.0020111
CAALFM_C204430WA	C2_04430W_A	Protein of unknown function	15.1069	2.87887	1.5255	0.00178313
CAALFM_C303580CA	GTT13	Putative glutathione S-transferase	5.79989	6.868	2.77989	0.00172974
CAALFM_C303600CA	GTT12	Ortholog(s) have glutathione peroxidase activity, glutathione transferase activity, role in glutathione metabolic process, protein glutathionylation and endoplasmic reticulum localization	13.1672	4.33761	2.1169	0.00168029
CAALFM_C208150WA	C2_08150W_A	Ortholog of <i>C. dubliniensis CD36</i> : Cd36_22330, <i>C. parapsilosis CDC317</i> : CPAR2_805720, <i>Candida tropicalis MYA-3404</i> : CTRG_01814 and <i>Candida albicans WO-1</i> : CAWG_05906	8.76815	4.36631	2.12642	0.00151725
CAALFM_C601730WA	FGR37	Protein lacking an ortholog in S. cerevisiae	3.19019	Inf	Inf	0.00130146
CAALFM_C103880CA	C1_03880C_A	Ortholog of <i>Candida albicans WO-1</i> : CAWG_01005	7.03614	5.72824	2.51809	0.00115686
CAALFM_C503730WA	C5_03730W_A	Protein of unknown function	9.48533	5.54085	2.47011	0.00113896
CAALFM_C105970WA	C1_05970W_A	Putative adhesin-like protein	9.05298	4.46	2.15704	0.00110727
CAALFM_C702250WA	C7_02250W_A	Ortholog of <i>C. dubliniensis CD36</i> : Cd36_72050, <i>C. parapsilosis CDC317</i> : CPAR2_301140, <i>Candida tenuis NRRL Y-1498</i> : CANTEDRAFT_135055 and <i>Debaryomyces hansenii CBS767</i> : DEHA2E07678g	7.51989	5.44529	2.44501	0.0011015
CAALFM_C302010CA	C3_02010C_A	Ortholog(s) have role in ascospore wall assembly	20.0428	2.64168	1.40145	0.00106159
CAALFM_C206180CA	FGR12	Protein lacking an ortholog in S. cerevisiae	3.74315	26.056	4.70354	0.000980071
CAALFM_CR04440CA	-	-	24.407	2.39919	1.26255	0.000967897
CAALFM_C305660CA	C3_05660C_A	Ortholog of <i>C. parapsilosis CDC317</i> : CPAR2_806990, <i>Candida tenuis NRRL Y-1498</i> : CANTEDRAFT_122709, <i>Debaryomyces hansenii CBS767</i> : DEHA2E00110g and <i>Pichia stipitis Pignal</i> : PICST_30109	8.57788	4.92675	2.30064	0.000934094
CAALFM_C106370CA	PBR1	Protein of unknown function	7.23426	5.89887	2.56044	0.000830047
CAALFM_C604070CA	C6_04070C_A	Ortholog of <i>C. dubliniensis CD36</i> : Cd36_64550, <i>Candida tropicalis NEW ASSEMBLY</i> : CTRG1_02747, <i>Candida tropicalis MYA-3404</i> : CTRG_02747 and <i>Candida albicans WO-1</i> : CAWG_04972	18.4475	2.8039	1.48743	0.000779346
CAALFM_C208350CA	C2_08350C_A	Ortholog of <i>C. dubliniensis CD36</i> : Cd36_22500, <i>Candida tropicalis NEW ASSEMBLY</i> : CTRG1_01825, <i>Candida tropicalis MYA-3404</i> : CTRG_01825 and <i>Candida albicans WO-1</i> : CAWG_05921	14.7546	4.95292	2.30828	0.00069639
CAALFM_CR00830WA	CR_00830W_A	Ortholog(s) have chaperone binding activity, role in box C/D snoRNP assembly, protein folding and R2TP complex localization	30.0606	2.2118	1.14522	0.000630095
CAALFM_C403520CA	RBT1	Cell wall protein with similarity to Hwp1	69.2092	2.19882	1.13673	0.00060928
CAALFM_C403510CA	HWP2	GPI-anchored, glycosylated cell wall protein	7.40249	6.19821	2.63185	0.000599224
CAALFM_C105890WA	C1_05890W_A	Protein of unknown function	10.3381	4.49142	2.16717	0.000514628
CAALFM_C501990WA	C5_01990W_A	Ortholog of <i>C. dubliniensis CD36</i> : Cd36_51840, <i>Candida tropicalis NEW ASSEMBLY</i> : CTRG1_05315, <i>Candida tropicalis MYA-3404</i> : CTRG_05315 and <i>Candida albicans WO-1</i> : CAWG_04584	22.3119	2.60315	1.38026	0.00047056
CAALFM_C201050WA	C2_01050W_A	Ortholog of <i>Candida tropicalis NEW ASSEMBLY</i> : CTRG1_CGOB_00043 and <i>Candida tropicalis MYA-3404</i> : CTRG_04298	61.0788	2.03166	1.02266	0.000460268
CAALFM_C203610WA	FMO2	Protein with a monooxygenase domain	36.2555	0.473436	-1.07876	0.000452229
CAALFM_C406560WA	PGA15	Putative GPI-anchored protein	27.2606	0.337357	-1.56765	0.000405059
CAALFM_C103890WA	C1_03890W_A	Ortholog of <i>Candida albicans WO-1</i> : CAWG_01004	16.1373	3.22737	1.69036	0.000353472
CAALFM_C406900WA	GST1	Putative glutathione S-transferase	23.5454	3.60544	1.85018	0.000266384
CAALFM_CR02400WA	PHO112	Phytase, implicated in hyphal morphogenesis and virulence	42.0113	0.475147	-1.07355	0.00025077
CAALFM_C102520WA	SCW4	Putative cell wall protein	16.2954	3.40723	1.7686	0.000190862
CAALFM_C302750WA	C3_02750W_A	Protein with a ribonuclease III domain	30.8305	3.58946	1.84377	0.000166927
CAALFM_C504220WA	MRV5	Planktonic growth-induced gene	16.5361	3.41806	1.77318	0.0001472
CAALFM_C112940CA	C1_12940C_A	Ortholog of <i>C. parapsilosis CDC317</i> : CPAR2_801655, <i>Candida tropicalis NEW ASSEMBLY</i> : CTRG1_CGOB_00101, <i>Candida tropicalis MYA-3404</i> : CTRG_06172 and <i>Candida albicans WO-1</i> : CAWG_02233	22.3177	2.92202	1.54697	0.000131591
CAALFM_C703300CA	LIP8	Secreted lipase, member of a differentially expressed lipase gene family with possible roles in nutrition and/or in creating an acidic microenvironment	204.359	0.481756	-1.05363	0.000121107
CAALFM_C302250CA	C3_02250C_A	Protein of unknown function	16.6024	3.52455	1.81744	0.000116241
CAALFM_C305640WA	C3_05640W_A	Predicted oxidoreductase	13.2346	4.28217	2.09834	0.000105336
CAALFM_C403760WA	C4_03760W_A	Ortholog of <i>C. dubliniensis CD36</i> : Cd36_43500, <i>Candida tropicalis NEW ASSEMBLY</i> : CTRG1_00335, <i>Spathaspora passalidarum NRRL Y-27907</i> : SPAPADRAFT_64619 and <i>Candida tropicalis MYA-3404</i> : CTRG_00335	10.9331	5.13218	2.35957	9.30678e-05
CAALFM_C106880CA	SPO22	Ortholog(s) have role in positive regulation of protein sumoylation, regulation of synaptonemal complex assembly and condensed nuclear chromosome localization	44.8184	2.14128	1.09847	8.99238e-05
CAALFM_C601440CA	FRP5	Protein with a GPR1/FUN34/yaaH family domain	15.0975	4.03248	2.01167	6.96574e-05
CAALFM_C403470CA	ECE1	Candidalysin, cytolytic peptide toxin essential for mucosal infection	35.7071	2.67887	1.42162	6.91725e-05
CAALFM_CR02340WA	CR_02340W_A	Protein of unknown function	14.3225	5.84789	2.54792	6.49082e-05
CAALFM_C202130CA	C2_02130C_A	Protein of unknown function	18.4801	3.51588	1.81389	4.73293e-05
CAALFM_CR00530WA	CR_00530W_A	Ortholog of <i>C. dubliniensis CD36</i> : Cd36_25640, <i>C. parapsilosis CDC317</i> : CPAR2_803740, <i>Candida tropicalis MYA-3404</i> : CTRG_01022 and <i>Candida albicans WO-1</i> : CAWG_01412	13.8514	4.54324	2.18372	4.40269e-05
CAALFM_C113750CA	C1_13750C_A	Ortholog of <i>C. dubliniensis CD36</i> : Cd36_12740, <i>C. parapsilosis CDC317</i> : CPAR2_201620, <i>C. auris B8441</i> : B9J08_002511 and <i>Candida tenuis NRRL Y-1498</i> : CANTEDRAFT_107586	84.7623	2.13484	1.09412	4.26762e-05
CAALFM_CR09390CA	CR_09390C_A	Predicted membrane transporter	9.95917	6.39585	2.67714	3.96311e-05
CAALFM_C702130WA	C7_02130W_A	Short-chain dehydrogenase/reductase	15.7366	4.02389	2.00859	3.8406e-05
CAALFM_C204000CA	C2_04000C_A	Protein of unknown function	8.32429	8.43537	3.07645	3.6891e-05
CAALFM_C402930WA	C4_02930W_A	Protein of unknown function	56.9594	2.03668	1.02622	3.44391e-05
CAALFM_C503430WA	C5_03430W_A	Protein of unknown function	74.7631	2.68692	1.42595	3.18743e-05
CAALFM_C406980WA	PRA1	Cell surface protein that sequesters zinc from host tissue	30.1177	2.63696	1.39888	3.15716e-05
CAALFM_C201650WA	C2_01650W_A	Ortholog(s) have mRNA (N6-adenosine)-methyltransferase activity and role in mRNA methylation, meiotic DNA replication initiation, meiotic cell cycle, negative regulation of pseudohyphal growth	28.3423	4.65477	2.21871	3.01652e-05
CAALFM_C204280WA	C2_04280W_A	Ortholog(s) have protein serine/threonine kinase activity, protein serine/threonine/tyrosine kinase activity, protein tyrosine kinase activity	51.6644	0.466261	-1.10079	2.2089e-05
CAALFM_C301370CA	PGA44	Putative GPI-anchored protein	52.2838	2.1197	1.08386	2.18226e-05
CAALFM_C306330WA	TSA1B	Putative peroxidase; orf19.7398.1 is contig-truncated fragment of gene identical to TSA1; Tsa1p and Tsa1Bp role under oxidative/reductive stress, hyphal cell wall formation; in hyphal nucleus, cell wall; yeast-form nucleus, cytoplasm	1391.57	2.5432	1.34665	2.00316e-05
CAALFM_C304440CA	C3_04440C_A	Ortholog of <i>S. cerevisiae</i> : YEL023C, <i>C. glabrata CBS138</i> : CAGL0I03168g, <i>C. dubliniensis CD36</i> : Cd36_84380, <i>C. auris B8441</i> : B9J08_005504 and <i>Candida tenuis NRRL Y-1498</i> : CANTEDRAFT_101635	28.1065	2.88468	1.52841	1.57198e-05
CAALFM_C112800WA	C1_12800W_A	Ortholog of <i>C. dubliniensis CD36</i> : Cd36_11980, <i>C. parapsilosis CDC317</i> : CPAR2_201330, <i>C. auris B8441</i> : B9J08_003701 and <i>Candida tenuis NRRL Y-1498</i> : CANTEDRAFT_114815	62.0153	0.491788	-1.02389	1.53129e-05
CAALFM_C205900WA	C2_05900W_A	Ortholog(s) have SUMO transferase activity, chromatin binding activity and role in homologous chromosome pairing at meiosis, protein sumoylation, reciprocal meiotic recombination, synaptonemal complex assembly	22.2634	3.33069	1.73582	1.45039e-05
CAALFM_C112870CA	C1_12870C_A	Ortholog of <i>Candida albicans WO-1</i> : CAWG_00155	36.3342	0.390229	-1.35761	1.27874e-05
CAALFM_C104800CA	C1_04800C_A	Ortholog of <i>C. parapsilosis CDC317</i> : CPAR2_105580, <i>C. dubliniensis CD36</i> : Cd36_04550, <i>Lodderomyces elongisporus NRLL YB-4239</i> : LELG_03202 and <i>Candida metapsilosis</i> : CMET_5254	26.7531	3.06864	1.6176	1.13962e-05
CAALFM_C210650WA	C2_10650W_A	Protein of unknown function	41.2881	0.361402	-1.46832	9.77041e-06
CAALFM_C402820WA	C4_02820W_A	Ortholog(s) have D-loop DNA binding, Y-form DNA binding, double-stranded DNA binding, four-way junction DNA binding activity, role in reciprocal meiotic recombination and MutSgamma complex, nuclear chromosome localization	27.3796	4.97986	2.31611	9.67625e-06
CAALFM_C106000WA	C1_06000W_A	Putative dicarboxylic amino acid permease	59.8315	2.09083	1.06407	7.8521e-06
CAALFM_CR06990WA	CR_06990W_A	Has domain(s) with predicted DNA binding activity and role in DNA integration	8.66633	10.8022	3.43326	6.95937e-06
CAALFM_C200860CA	C2_00860C_A	Protein of unknown function	60.6206	2.08229	1.05817	6.79513e-06
CAALFM_CR01340WA	CR_01340W_A	Predicted membrane transporter, member of the drug:proton antiporter (12 spanner) (DHA1) family, major facilitator superfamily (MFS)	23.0891	3.42409	1.77572	6.66434e-06
CAALFM_C111630CA	FUS1	Membrane protein required for mating	39.9383	0.393085	-1.34709	6.34413e-06
CAALFM_C302980CA	C3_02980C_A	Ortholog of <i>C. dubliniensis CD36</i> : Cd36_82960, <i>C. parapsilosis CDC317</i> : CPAR2_102390, <i>C. auris B8441</i> : B9J08_001199, <i>Candida tenuis NRRL Y-1498</i> : CANTEDRAFT_133198 and <i>Candida albicans WO-1</i> : CAWG_02618	52.4701	0.445529	-1.16641	5.7541e-06
CAALFM_C602710CA	SAP6	Biofilm-specific aspartyl protease	57.623	2.14826	1.10317	5.42334e-06
CAALFM_CR06310WA	CR_06310W_A	Has domain(s) with predicted N-acetyltransferase activity	26.8256	3.15864	1.6593	5.29541e-06
CAALFM_CR01810CA	CR_01810C_A	Protein with a predicted epimerase/dehydratase domain	45.8576	2.38133	1.25177	4.50952e-06
CAALFM_C113440CA	OFI1	Putative transcription factor with zinc finger DNA-binding motif, involved in regulation of white-opaque switching and filamentous growth	12.8505	6.25088	2.64406	3.74825e-06
CAALFM_C106430CA	C1_06430C_A	Ortholog of <i>C. dubliniensis CD36</i> : Cd36_06020, <i>C. parapsilosis CDC317</i> : CPAR2_803380, <i>C. auris B8441</i> : B9J08_000606, <i>Candida tenuis NRRL Y-1498</i> : CANTEDRAFT_91858 and <i>Pichia stipitis Pignal</i> : PICST_30337	24.6675	3.41842	1.77333	3.58746e-06
CAALFM_C701130CA	C7_01130C_A	Protein of unknown function	95.942	2.6538	1.40806	3.48552e-06
CAALFM_C500470CA	KRE62	Putative subunit of glucan synthase	67.621	2.08186	1.05787	2.73486e-06
CAALFM_C305380WA	C3_05380W_A	Predicted MFS membrane transporter	307.794	0.470723	-1.08705	2.71631e-06
CAALFM_C305750CA	C3_05750C_A	Ortholog of <i>C. parapsilosis CDC317</i> : CPAR2_807080, <i>C. dubliniensis CD36</i> : Cd36_85690, <i>Candida metapsilosis</i> : CMET_5772 and <i>Candida tropicalis NEW ASSEMBLY</i> : CTRG1_CGOB_00191	29.8305	3.12559	1.64413	2.32511e-06
CAALFM_C501570CA	SPO1	Protein similar to phospholipase B	124.869	2.04388	1.03131	1.99364e-06
CAALFM_C405200CA	C4_05200C_A	Ortholog of <i>C. dubliniensis CD36</i> : Cd36_44860, <i>Candida tropicalis NEW ASSEMBLY</i> : CTRG1_04054, <i>Candida tropicalis MYA-3404</i> : CTRG_04054 and <i>Candida albicans WO-1</i> : CAWG_03295	10.0028	10.2028	3.35089	1.76964e-06
CAALFM_C202070WA	SPR3	Septin	17.718	4.81791	2.26841	1.69833e-06
CAALFM_C600630WA	C6_00630W_A	Ortholog of <i>C. dubliniensis CD36</i> : Cd36_60540, <i>C. parapsilosis CDC317</i> : CPAR2_602830, <i>Candida tenuis NRRL Y-1498</i> : CANTEDRAFT_108530 and <i>Debaryomyces hansenii CBS767</i> : DEHA2F15532g	67.8531	2.09574	1.06746	1.65839e-06
CAALFM_C400640WA	C4_00640W_A	Putative adhesin-like protein	20.3977	4.50245	2.17071	1.62155e-06
CAALFM_C704070CA	C7_04070C_A	Ortholog of <i>C. dubliniensis CD36</i> : Cd36_73740, <i>Candida tropicalis NEW ASSEMBLY</i> : CTRG1_05151, <i>Candida tropicalis MYA-3404</i> : CTRG_05151 and <i>Candida albicans WO-1</i> : CAWG_05736	9.40889	11.7639	3.55629	1.49571e-06
CAALFM_C111050WA	C1_11050W_A	Predicted single-stranded nucleic acid binding protein	138.419	2.89957	1.53584	1.29579e-06
CAALFM_C702920WA	C7_02920W_A	Has domain(s) with predicted carbon-nitrogen ligase activity, with glutamine as amido-N-donor, hydrolase activity	59.781	2.20932	1.1436	1.27344e-06
CAALFM_C111490CA	BTA1	Ortholog of <i>C. dubliniensis CD36</i> : Cd36_10780, <i>C. parapsilosis CDC317</i> : CPAR2_208080, <i>C. auris B8441</i> : B9J08_003841 and <i>Candida tenuis NRRL Y-1498</i> : CANTEDRAFT_120956	59.8641	2.22515	1.1539	1.26926e-06
CAALFM_CR02780WA	CR_02780W_A	Protein with similarity to carbonic anhydrases	66.8154	2.50277	1.32352	1.12353e-06
CAALFM_C206350CA	C2_06350C_A	Ortholog(s) have 4-hydroxyphenylpyruvate dioxygenase activity and role in aromatic amino acid family biosynthetic process	23.5155	3.94552	1.98021	1.10486e-06
CAALFM_C406200WA	C4_06200W_A	Ortholog of <i>C. parapsilosis CDC317</i> : CPAR2_401885, <i>C. auris B8441</i> : B9J08_000906, <i>Pichia stipitis Pignal</i> : psti_CGOB_00141 and <i>Candida metapsilosis</i> : CMET_534	52.008	2.48597	1.31381	1.02277e-06
CAALFM_CR04900CA	PGA39	Putative GPI-anchored protein	13.5864	6.57513	2.71702	9.94928e-07
CAALFM_C208890WA	C2_08890W_A	Ortholog(s) have DNA binding activity	20.7976	4.3664	2.12644	9.81271e-07
CAALFM_C303610WA	FUR4	Putative uracil permease	54.7872	2.3431	1.22842	9.40439e-07
CAALFM_CR05580CA	CR_05580C_A	Ortholog(s) have role in meiotic DNA recombinase assembly, reciprocal meiotic recombination and condensed nuclear chromosome localization	10.2178	10.6709	3.41561	8.90408e-07
CAALFM_C501670WA	DAL52	Putative allantoate permease	49.9101	0.398441	-1.32756	6.01952e-07
CAALFM_C210730WA	C2_10730W_A	Ortholog of <i>C. dubliniensis CD36</i> : Cd36_24630, <i>C. parapsilosis CDC317</i> : CPAR2_407790, <i>Candida tropicalis MYA-3404</i> : CTRG_02045, <i>Candida albicans WO-1</i> : CAWG_06134 and <i>Candida metapsilosis</i> : CMET_2127	27.1154	3.57988	1.83991	5.94338e-07
CAALFM_C603600CA	C6_03600C_A	Putative cytochrome P450	24.3582	5.90588	2.56215	4.51485e-07
CAALFM_C300990CA	C3_00990C_A	Ortholog of <i>S. cerevisiae</i> : YGL138C, <i>C. glabrata CBS138</i> : CAGL0H08910g, <i>C. dubliniensis CD36</i> : Cd36_80910, <i>C. parapsilosis CDC317</i> : CPAR2_102230 and <i>C. auris B8441</i> : B9J08_002616	75.706	4.5755	2.19393	4.29795e-07
CAALFM_C601310WA	FIG1	S. cerevisiae Fig1 ortholog	31.0004	3.31466	1.72886	3.98901e-07
CAALFM_C107530WA	C1_07530W_A	Ortholog of <i>Candida albicans WO-1</i> : CAWG_00667	46.6497	0.378976	-1.39982	3.92469e-07
CAALFM_C403310CA	C4_03310C_A	Protein of unknown function	23.0491	4.26537	2.09267	3.06423e-07
CAALFM_C306180CA	TSA1	TSA/alkyl hydroperoxide peroxidase C (AhPC) family protein	392.091	3.85329	1.94609	2.96049e-07
CAALFM_C604190CA	C6_04190C_A	Protein of unknown function	27.4014	3.98319	1.99392	2.23996e-07
CAALFM_C304450CA	C3_04450C_A	Protein of unknown function	15.0964	6.84589	2.77524	1.90157e-07
CAALFM_C112330WA	C1_12330W_A	Protein of unknown function	24.0719	4.19066	2.06718	1.55241e-07
CAALFM_C111390WA	C1_11390W_A	Ortholog of <i>C. dubliniensis CD36</i> : Cd36_10680, <i>Debaryomyces hansenii CBS767</i> : DEHA2E14058g, <i>Pichia stipitis Pignal</i> : PICST_29620 and <i>Candida guilliermondii ATCC 6260</i> : PGUG_03306	19.9343	5.07313	2.34287	1.38573e-07
CAALFM_C305540CA	C3_05540C_A	Putative U2 snRNP-associated protein	91.605	2.02962	1.02121	1.2279e-07
CAALFM_C304570CA	DUR35	Putative urea transporter	31.0539	6.04099	2.59478	1.05846e-07
CAALFM_C112090CA	C1_12090C_A	Protein of unknown function	21.5694	4.92975	2.30151	8.62001e-08
CAALFM_C304040WA	C3_04040W_A	Ortholog of <i>C. dubliniensis CD36</i> : Cd36_83980, <i>C. parapsilosis CDC317</i> : CPAR2_102620, <i>Candida tenuis NRRL Y-1498</i> : CANTEDRAFT_134550 and <i>Debaryomyces hansenii CBS767</i> : DEHA2D12100g	22.5519	8.64105	3.11121	6.49951e-08
CAALFM_C202530WA	C2_02530W_A	Has domain(s) with predicted DNA-binding transcription factor activity, sequence-specific DNA binding, zinc ion binding activity and role in regulation of transcription, DNA-templated	22.7019	4.65484	2.21873	5.64122e-08
CAALFM_CR08380CA	CR_08380C_A	Protein of unknown function	18.4387	6.02029	2.58983	4.93744e-08
CAALFM_C702140WA	C7_02140W_A	Ortholog of <i>C. dubliniensis CD36</i> : Cd36_71960, <i>Pichia stipitis Pignal</i> : psti_CGOB_00136, <i>Candida tropicalis NEW ASSEMBLY</i> : CTRG1_05049 and <i>Spathaspora passalidarum NRRL Y-27907</i> : SPAPADRAFT_63786	69.1943	2.35595	1.23631	2.61709e-08
CAALFM_C604230WA	C6_04230W_A	Ortholog of <i>C. dubliniensis CD36</i> : Cd36_64900, <i>C. parapsilosis CDC317</i> : CPAR2_600390, <i>Pichia stipitis Pignal</i> : PICST_30726 and <i>Candida guilliermondii ATCC 6260</i> : PGUG_04023	63.0421	2.48746	1.31467	2.15072e-08
CAALFM_C112060CA	C1_12060C_A	Ortholog of <i>C. dubliniensis CD36</i> : Cd36_11290, <i>C. parapsilosis CDC317</i> : CPAR2_805090, <i>C. auris B8441</i> : B9J08_005277, <i>Pichia stipitis Pignal</i> : PICST_28850 and <i>Candida guilliermondii ATCC 6260</i> : PGUG_02709	106.581	0.487553	-1.03637	1.72418e-08
CAALFM_CR01510CA	CR_01510C_A	Protein of unknown function	10.1855	21.1205	4.40057	1.20854e-08
CAALFM_C504020CA	FGR42	Protein lacking an ortholog in S. cerevisiae	31.7221	4.02776	2.00998	1.11165e-08
CAALFM_C700970CA	YOX1	Putative homeodomain-containing transcription factor	360.473	0.46905	-1.09219	6.99959e-09
CAALFM_C702070WA	GRX1	Putative glutaredoxin	38.8099	3.37826	1.75628	6.68446e-09
CAALFM_C203350WA	PGA17	Putative GPI-anchored protein	33.583	12.2757	3.61773	6.27382e-09
CAALFM_C106860WA	C1_06860W_A	RTA domain protein	37.5138	3.50693	1.81021	6.09792e-09
CAALFM_C504380CA	C5_04380C_A	Ortholog of <i>Candida albicans WO-1</i> : CAWG_04810	41.7817	4.34449	2.11919	4.50121e-09
CAALFM_C604620CA	NAG4	Putative transporter	12.8152	14.1216	3.81983	3.91627e-09
CAALFM_C504480CA	C5_04480C_A	Has domain(s) with predicted nucleic acid binding, nucleotide binding activity	31.3595	4.06979	2.02495	3.4762e-09
CAALFM_C603500CA	SAP4	Secreted aspartyl proteinase	51.5053	2.93124	1.55151	3.25184e-09
CAALFM_CR02280WA	PGA23	Putative GPI-anchored protein of unknown function	530.109	0.493365	-1.01927	3.14258e-09
CAALFM_C404070CA	PGA30	GPI-anchored protein of cell wall	38.7398	3.52088	1.81594	3.13594e-09
CAALFM_C105620CA	STE3	Protein similar to S. cerevisiae Ste3p, the receptor for a-factor mating pheromone	103.866	0.463946	-1.10797	3.11356e-09
CAALFM_C600470CA	FET99	Multicopper oxidase family protein	1780.04	2.31443	1.21065	3.07246e-09
CAALFM_C503710CA	C5_03710C_A	Protein of unknown function	94.4363	2.17129	1.11855	3.02901e-09
CAALFM_C702000CA	C7_02000C_A	Putative allantoate permease	20.5505	6.23059	2.63937	2.72321e-09
CAALFM_C406150CA	C4_06150C_A	Ortholog(s) have double-stranded DNA binding activity, role in homologous chromosome pairing at meiosis, reciprocal meiotic recombination and condensed nuclear chromosome localization	28.9812	4.40967	2.14067	2.61736e-09
CAALFM_CR06670WA	CFL11	Superoxide-generating NADPH oxidase, produces extracellular burst of reactive oxygen species at growing cell tips during hyphal morphogenesis, flucytosine repressed	22.6717	5.66364	2.50173	2.53511e-09
CAALFM_C301230CA	C3_01230C_A	Ortholog of <i>C. dubliniensis CD36</i> : Cd36_81190, <i>C. parapsilosis CDC317</i> : CPAR2_503840, <i>Debaryomyces hansenii CBS767</i> : DEHA2A09042g and <i>Pichia stipitis Pignal</i> : PICST_42519	53.6567	2.84986	1.51089	2.07596e-09
CAALFM_C404030WA	JEN2	Dicarboxylic acid transporter	14.4759	11.4488	3.51713	2.05729e-09
CAALFM_C209800CA	C2_09800C_A	Protein of unknown function	8.58641	Inf	Inf	1.90224e-09
CAALFM_C104930CA	C1_04930C_A	Ortholog of <i>C. dubliniensis CD36</i> : Cd36_04660, <i>Candida tropicalis NEW ASSEMBLY</i> : CTRG1_04484, <i>Candida tropicalis MYA-3404</i> : CTRG_04484 and <i>Candida albicans WO-1</i> : CAWG_00904	87.7731	2.28851	1.19441	1.87422e-09
CAALFM_C208340CA	C2_08340C_A	Ortholog of <i>C. dubliniensis CD36</i> : Cd36_22470, <i>Candida tropicalis NEW ASSEMBLY</i> : CTRG1_01829, <i>Candida tropicalis MYA-3404</i> : CTRG_01829 and <i>Candida albicans WO-1</i> : CAWG_05920	24.4192	5.2653	2.39651	1.65858e-09
CAALFM_C701880CA	C7_01880C_A	Ortholog(s) have FAD transmembrane transporter activity, role in FAD transport and mitochondrion localization	93.5306	2.2374	1.16183	1.5743e-09
CAALFM_C110430WA	PHO8	Putative repressible vacuolar alkaline phosphatase	63.0733	2.64768	1.40473	1.53055e-09
CAALFM_C111430WA	C1_11430W_A	Protein of unknown function	189.052	0.426013	-1.23103	1.43832e-09
CAALFM_C603030WA	SAP5	Biofilm-specific aspartyl protease	135.06	2.01372	1.00986	1.36834e-09
CAALFM_C204090WA	C2_04090W_A	Ortholog of <i>C. dubliniensis CD36</i> : Cd36_18730, <i>C. parapsilosis CDC317</i> : CPAR2_212510, <i>C. auris B8441</i> : B9J08_004481 and <i>Candida tenuis NRRL Y-1498</i> : CANTEDRAFT_135843	49.953	3.11539	1.63941	1.01944e-09
CAALFM_C113080WA	OP4	Ala- Leu- and Ser-rich protein	13.5033	14.3056	3.83851	8.22764e-10
CAALFM_C602890CA	HPD1	3-hydroxypropionate dehydrogenase	31.5869	4.33348	2.11553	7.93646e-10
CAALFM_C104010CA	C1_04010C_A	Protein with a NADP-dependent oxidoreductase domain	100.709	2.19969	1.1373	7.12037e-10
CAALFM_C112720CA	C1_12720C_A	Ortholog of <i>C. dubliniensis CD36</i> : Cd36_11890 and <i>Candida albicans WO-1</i> : CAWG_00170	39.8416	3.67209	1.8766	7.03196e-10
CAALFM_C703550CA	C7_03550C_A	Protein of unknown function	33.4106	4.21851	2.07673	5.70004e-10
CAALFM_C304210WA	C3_04210W_A	Ortholog of <i>C. dubliniensis CD36</i> : Cd36_84160, <i>C. auris B8441</i> : B9J08_001714, <i>Candida tenuis NRRL Y-1498</i> : cten_CGOB_00085 and <i>Debaryomyces hansenii CBS767</i> : DEHA2B08404g	72.2307	2.5641	1.35845	4.85138e-10
CAALFM_CR00710CA	CR_00710C_A	Ortholog(s) have 3-oxoacyl-[acyl-carrier-protein] reductase (NADPH) activity, role in aerobic respiration, fatty acid metabolic process and mitochondrion localization	78.6278	2.49474	1.31889	3.2983e-10
CAALFM_C402200CA	C4_02200C_A	Ortholog of <i>C. dubliniensis CD36</i> : Cd36_42090, <i>Debaryomyces hansenii CBS767</i> : DEHA2C14872g, <i>Pichia stipitis Pignal</i> : PICST_74821 and <i>Candida tropicalis NEW ASSEMBLY</i> : CTRG1_00174	101.727	2.23894	1.16281	2.5391e-10
CAALFM_C107620CA	PIR32	Cell wall protein, putative structural component of the cell wall	64.6942	2.778	1.47405	2.24871e-10
CAALFM_CR03850WA	HGT3	Putative glucose transporter of the major facilitator superfamily	132.102	0.488322	-1.0341	2.06147e-10
CAALFM_C207530CA	C2_07530C_A	Ortholog(s) have protein serine/threonine kinase activity	45.7528	5.90229	2.56127	1.73405e-10
CAALFM_C702830CA	LIP5	Cold-activated secreted lipase, differentially expressed lipase gene family member with possible roles in nutrition and acidic microenvironment	137.807	0.494703	-1.01536	1.70652e-10
CAALFM_C306660CA	C3_06660C_A	Ortholog of <i>C. dubliniensis CD36</i> : Cd36_86630, <i>Candida tropicalis NEW ASSEMBLY</i> : CTRG1_05698 and <i>Candida tropicalis MYA-3404</i> : CTRG_05698	31.8061	4.71888	2.23844	1.67265e-10
CAALFM_C107480CA	C1_07480C_A	Has domain(s) with predicted ATP binding, DNA binding, helicase activity, hydrolase activity, nucleic acid binding activity	79.7946	2.51545	1.33082	1.62713e-10
CAALFM_C304190WA	C3_04190W_A	Protein of unknown function	126.617	0.352382	-1.50479	1.45777e-10
CAALFM_C406360CA	C4_06360C_A	Has domain(s) with predicted role in oxidation-reduction process	41.3103	3.80554	1.9281	1.40095e-10
CAALFM_C206120CA	C2_06120C_A	Ortholog(s) have ubiquitin conjugating enzyme binding activity	241.357	2.11264	1.07905	1.27069e-10
CAALFM_C700870WA	C7_00870W_A	Putative guanine deaminase	29.2032	5.09486	2.34904	1.03935e-10
CAALFM_C603280WA	C6_03280W_A	Ortholog of <i>C. dubliniensis CD36</i> : Cd36_63740, <i>C. parapsilosis CDC317</i> : CPAR2_503850, <i>Pichia stipitis Pignal</i> : PICST_32045 and <i>Candida guilliermondii ATCC 6260</i> : PGUG_00070	59.2274	3.04832	1.60801	8.0993e-11
CAALFM_C303690WA	C3_03690W_A	Putative vacuolar membrane transporter for cationic amino acids	74.9977	2.96402	1.56756	7.74703e-11
CAALFM_C114020WA	C1_14020W_A	Putative Rho GDP dissociation inhibitor	31.8218	4.85506	2.27949	5.92811e-11
CAALFM_C501260WA	C5_01260W_A	Ortholog of <i>C. dubliniensis CD36</i> : Cd36_51070, <i>C. parapsilosis CDC317</i> : CPAR2_302610, <i>Candida tropicalis MYA-3404</i> : CTRG_05379, <i>Candida albicans WO-1</i> : CAWG_04514 and <i>Candida metapsilosis</i> : CMET_1253	39.8879	3.97911	1.99245	5.03496e-11
CAALFM_C112470WA	C1_12470W_A	Protein of unknown function	95.4603	2.35445	1.23539	4.98103e-11
CAALFM_C702650WA	TEP1	Putative protein phosphatase of the PTP family (tyrosine-specific), similar to <i>S. cerevisiae</i> Tep1p	228.745	2.37799	1.24974	4.48012e-11
CAALFM_C112860CA	C1_12860C_A	Protein of unknown function	122.978	0.461187	-1.11658	3.96133e-11
CAALFM_C402210WA	C4_02210W_A	Ortholog of <i>C. dubliniensis CD36</i> : Cd36_42100, <i>Debaryomyces hansenii CBS767</i> : DEHA2C14850g, <i>Pichia stipitis Pignal</i> : PICST_52615 and <i>Candida tropicalis MYA-3404</i> : CTRG_00173	41.5766	3.95303	1.98296	3.58347e-11
CAALFM_C202360CA	C2_02360C_A	Ortholog(s) have S-adenosylmethionine-dependent methyltransferase activity and role in protein methylation	306.58	0.490104	-1.02884	3.27161e-11
CAALFM_C112930CA	C1_12930C_A	Predicted membrane transporter	137.439	2.07144	1.05064	3.15706e-11
CAALFM_C402560CA	UME7	Putative transcription factor with zinc cluster DNA-binding motif	48.3733	3.51743	1.81452	2.75865e-11
CAALFM_C302330CA	C3_02330C_A	Protein of unknown function	86.2699	2.51577	1.331	2.58344e-11
CAALFM_C102690CA	C1_02690C_A	Predicted ORF from Assembly 19	37.1451	4.437	2.14958	2.03827e-11
CAALFM_C202230CA	C2_02230C_A	Protein with a globin-like domain	81.2999	3.10412	1.63419	1.73703e-11
CAALFM_C107650WA	C1_07650W_A	Protein of unknown function	123.525	0.454717	-1.13696	1.7091e-11
CAALFM_C208660CA	C2_08660C_A	Protein of unknown function	148.962	2.04321	1.03083	1.62124e-11
CAALFM_C503310CA	PCL1	Cyclin homolog	116.793	0.434772	-1.20167	1.07078e-11
CAALFM_C104570CA	CHL4	Protein described as having role in chromosome segregation	71.7982	0.343459	-1.54179	1.05428e-11
CAALFM_C107670WA	ZCF4	Putative Zn(II)2Cys6 transcription factor	41.6851	4.69136	2.23001	1.0426e-11
CAALFM_C503370CA	C5_03370C_A	Ortholog(s) have myosin II heavy chain binding activity, role in mitotic actomyosin contractile ring disassembly and cellular bud neck contractile ring, incipient cellular bud site, myosin II complex localization	128.707	0.453306	-1.14144	7.60861e-12
CAALFM_C109870WA	HCM1	Protein with forkhead domain	136.358	0.444522	-1.16967	4.82899e-12
CAALFM_C701780WA	LPI9	Protein phosphatase type 1 regulator	1884	0.490241	-1.02844	4.10005e-12
CAALFM_C107430WA	PHO100	Putative inducible acid phosphatase	120.73	0.43825	-1.19017	3.2143e-12
CAALFM_C105830WA	C1_05830W_A	Ortholog(s) have trans-aconitate 3-methyltransferase activity and cytosol localization	40.0028	4.43664	2.14947	2.85168e-12
CAALFM_C404790WA	FAV1	Protein with weak similarity to S. cerevisiae Fus2p	185.158	2.43451	1.28363	1.41536e-12
CAALFM_C303450CA	BMT7	Beta-mannosyltransferase, member of a 9-gene family that includes characterized genes BMT1, BMT2, BMT3, and BMT4 with roles in beta-1,2-mannosylation of cell wall phosphopeptidomannan	165.929	2.02533	1.01815	1.24544e-12
CAALFM_C600140CA	HPA2	Ortholog(s) have D-amino-acid N-acetyltransferase activity, N-acetyltransferase activity and role in D-amino acid metabolic process, cellular detoxification of nitrogen compound, protein acetylation	145.797	0.465219	-1.10402	1.24465e-12
CAALFM_C304350CA	C3_04350C_A	Has domain(s) with predicted oxidoreductase activity and role in metabolic process, oxidation-reduction process	113.85	2.38592	1.25455	1.02762e-12
CAALFM_CR03670WA	CR_03670W_A	Ortholog of <i>C. dubliniensis CD36</i> : Cd36_28870, <i>Candida tropicalis NEW ASSEMBLY</i> : CTRG1_00731, <i>Candida tropicalis MYA-3404</i> : CTRG_00731 and <i>Candida albicans WO-1</i> : CAWG_01703	20.582	11.4641	3.51905	4.36762e-13
CAALFM_CR00180CA	CHT1	Chitinase	110.306	0.303205	-1.72164	4.33467e-13
CAALFM_CR01250CA	CR_01250C_A	Protein of unknown function	14.6604	31.3124	4.96866	3.88437e-13
CAALFM_CR02600WA	NUE1	Mitochondrial protein required for expression of mitochondrial respiratory chain complex I (NADH:ubiquinone oxidoreductase)	160.307	2.09881	1.06957	3.72746e-13
CAALFM_C702210WA	C7_02210W_A	Ortholog of <i>C. dubliniensis CD36</i> : Cd36_72020 and <i>Candida albicans WO-1</i> : CAWG_05570	61.7469	3.37686	1.75568	3.16895e-13
CAALFM_C603000CA	C6_03000C_A	Protein with a predicted double-strand break repair domain	173.173	0.480154	-1.05843	1.57423e-13
CAALFM_C111510CA	C1_11510C_A	Putative DnaJ-like molecular chaperone	172.391	0.477995	-1.06493	1.48942e-13
CAALFM_C404880WA	FGR10	Putative asparaginase	156.164	2.14652	1.102	1.40534e-13
CAALFM_C113360CA	RMP1	Ortholog of Rmp1	154.041	2.15245	1.10598	1.14481e-13
CAALFM_C703420CA	SNG3	Putative membrane transporter	972.715	0.390876	-1.35522	1.0865e-13
CAALFM_CR07740WA	CR_07740W_A	Ortholog of <i>C. dubliniensis CD36</i> : Cd36_00150, <i>Lodderomyces elongisporus NRLL YB-4239</i> : LELG_01269 and <i>Candida tropicalis NEW ASSEMBLY</i> : CTRG1_CGOB_00075	498.875	2.30201	1.2029	6.95774e-14
CAALFM_C504010CA	C5_04010C_A	Predicted protein of unknown function	49.3392	4.15552	2.05503	6.37926e-14
CAALFM_CR02810WA	CIRT4B	Cirt family transposase	1286.44	0.466248	-1.10083	4.7843e-14
CAALFM_CR03510WA	CR_03510W_A	Protein of unknown function	48.4136	4.35749	2.1235	3.69565e-14
CAALFM_CR04270CA	CR_04270C_A	Has domain(s) with predicted nucleic acid binding, zinc ion binding activity	141.095	2.25931	1.17588	3.37509e-14
CAALFM_CR01930CA	BIO2	Putative biotin synthase	179.572	0.43191	-1.2112	3.1349e-14
CAALFM_C208360CA	OPT5	Oligopeptide transporter	37.6292	5.5101	2.46208	2.2474e-14
CAALFM_C202550CA	C2_02550C_A	Protein of unknown function	133.34	2.37259	1.24647	1.7334e-14
CAALFM_C203760CA	C2_03760C_A	Predicted protein kinase similar to S. cerevisiae Nnk1	2219.53	0.379123	-1.39926	1.68858e-14
CAALFM_C304870WA	C3_04870W_A	Ortholog(s) have ubiquitin ligase activator activity	28.0551	13.6838	3.77439	1.51766e-14
CAALFM_C112250CA	C1_12250C_A	Ortholog of <i>C. dubliniensis CD36</i> : Cd36_11490, <i>C. parapsilosis CDC317</i> : CPAR2_701040, <i>C. auris B8441</i> : B9J08_003931 and <i>Candida tenuis NRRL Y-1498</i> : CANTEDRAFT_104365	1420.33	0.494464	-1.01606	1.47849e-14
CAALFM_C304770CA	ZCF32	Zn(II)2Cys6 transcription factor involved in regulation of biofilm formation	415.453	2.08058	1.05699	1.37157e-14
CAALFM_C302700WA	SMC3	Protein similar to S. cerevisiae Smc3p, which is an ATPase involved in sister chromatid cohesion	392.325	0.49001	-1.02912	1.33233e-14
CAALFM_C400730CA	C4_00730C_A	Ortholog of <i>C. dubliniensis CD36</i> : Cd36_40780, <i>Candida tenuis NRRL Y-1498</i> : CANTEDRAFT_116553, <i>Lodderomyces elongisporus NRLL YB-4239</i> : LELG_04263 and <i>Debaryomyces hansenii CBS767</i> : DEHA2G21736g	165.591	2.17383	1.12024	1.18838e-14
CAALFM_C200680CA	SOD5	Cu-containing superoxide dismutase	142.638	2.31708	1.21231	9.29868e-15
CAALFM_C203710WA	MNN41	Ortholog(s) have enzyme activator activity and role in protein N-linked glycosylation, protein O-linked glycosylation	105.05	2.83171	1.50167	8.70498e-15
CAALFM_C100910WA	TRI1	Has domain(s) with predicted DNA binding activity	179.828	0.461175	-1.11661	5.44884e-15
CAALFM_C102670CA	MNN43	Protein required for transfer of mannosylphosphate	71.4755	3.39478	1.76332	4.71045e-15
CAALFM_CR10210WA	PGA12	Putative GPI-anchored protein	34.7893	6.63193	2.72943	3.29385e-15
CAALFM_C306450WA	GLG2	Putative self-glucosylating initiator of glycogen synthesis	178.506	2.37148	1.24579	2.50961e-15
CAALFM_C203680WA	SAP98	Glycosyl-phosphatidylinositol-anchored aspartic endopeptidase	206.226	0.471922	-1.08338	4.791e-16
CAALFM_C114140CA	SET3	NAD-dependent histone deacetylase	1208.5	0.472946	-1.08025	3.69196e-16
CAALFM_C305400CA	C3_05400C_A	Planktonic growth-induced gene	121.397	0.374425	-1.41725	3.60312e-16
CAALFM_C307240WA	C3_07240W_A	Ortholog of <i>Candida albicans WO-1</i> : CAWG_03032	80.4729	4.79323	2.261	2.2138e-16
CAALFM_CR02360WA	IDP2	Isocitrate dehydrogenase	655.229	0.186802	-2.42042	2.03835e-16
CAALFM_C300210CA	C3_00210C_A	Predicted integral membrane protein	83.4614	0.295694	-1.75782	2.00144e-16
CAALFM_C302560WA	DDC1	Putative DNA damage checkpoint protein	229.066	2.02784	1.01995	1.89868e-16
CAALFM_C201060CA	C2_01060C_A	Protein with a predicted DnaJ chaperone domain and a CSL-type zinc finger	160.02	2.30737	1.20625	1.69045e-16
CAALFM_C209700WA	YEA4	Putative uridine diphosphate-N-acetylglucosamine (UDP-GlcNAc) transporter	155.178	2.51291	1.32936	1.68646e-16
CAALFM_C602450WA	C6_02450W_A	Ortholog of S. pombe SPCC550.08, an N-acetyltransferase	86.4442	0.301727	-1.72868	1.57351e-16
CAALFM_C401090CA	C4_01090C_A	Possile protease	186.079	2.20663	1.14184	1.23364e-16
CAALFM_C402610CA	SUL2	Putative sulfate transporter	246.496	0.429509	-1.21924	9.85277e-17
CAALFM_C601810WA	C6_01810W_A	Protein of unknown function	79.3705	3.45945	1.79054	7.43762e-17
CAALFM_CR04710WA	CR_04710W_A	Ortholog(s) have U2-type spliceosomal complex localization	209.929	2.1209	1.08468	6.96384e-17
CAALFM_C104160CA	C1_04160C_A	Ortholog of <i>S. cerevisiae</i> : YMR087W, <i>C. glabrata CBS138</i> : CAGL0J01397g, <i>C. dubliniensis CD36</i> : Cd36_03920, <i>C. parapsilosis CDC317</i> : CPAR2_107150 and <i>C. auris B8441</i> : B9J08_005139	196.507	0.454636	-1.13722	6.91261e-17
CAALFM_C401850CA	PDC12	Putative pyruvate decarboxylase	77.0553	0.277417	-1.84987	5.51402e-17
CAALFM_C210150WA	C2_10150W_A	Secreted protein	106.519	2.90316	1.53762	3.56817e-17
CAALFM_C107150WA	C1_07150W_A	Ortholog of <i>C. dubliniensis CD36</i> : Cd36_06690, <i>C. auris B8441</i> : B9J08_002288, <i>Debaryomyces hansenii CBS767</i> : DEHA2F26620g and <i>Pichia stipitis Pignal</i> : PICST_62738	234.852	2.05834	1.04148	2.88489e-17
CAALFM_C109930WA	C1_09930W_A	Protein of unknown function	138.379	2.52654	1.33716	2.64872e-17
CAALFM_C107700CA	VRG4	GDP-mannose transporter	1676.19	0.469739	-1.09007	2.40378e-17
CAALFM_CR04640WA	DIT1	Ortholog(s) have catalytic activity and role in ascospore wall assembly	255.103	2.0055	1.00396	1.82315e-17
CAALFM_C503890CA	C5_03890C_A	Protein of unknown function	23.9219	17.6337	4.14027	1.66126e-17
CAALFM_C600960WA	CAN1	Basic amino acid permease	643.939	0.246844	-2.01833	1.62252e-17
CAALFM_CR03040CA	HGT18	Putative glucose transporter of the major facilitator superfamily	439.864	0.490512	-1.02764	1.0375e-17
CAALFM_C110810WA	C1_10810W_A	Pry family pathogenesis-related protein	37.3517	21.9549	4.45647	1.03582e-17
CAALFM_C302840WA	C3_02840W_A	Ortholog(s) have RNA binding, ribonuclease MRP activity, ribonuclease P activity	154.368	2.44504	1.28986	9.88833e-18
CAALFM_C209100CA	C2_09100C_A	Protein of unknown function	449.389	0.428515	-1.22258	8.53371e-18
CAALFM_C603110CA	C6_03110C_A	Ortholog of <i>S. cerevisiae</i> : ASA1, <i>C. glabrata CBS138</i> : CAGL0K07920g, <i>C. dubliniensis CD36</i> : Cd36_63960, <i>C. parapsilosis CDC317</i> : CPAR2_600230 and <i>C. auris B8441</i> : B9J08_002518	254.459	2.02178	1.01562	7.62329e-18
CAALFM_CR07820WA	CR_07820W_A	Protein with monooxygenase domains	94.6138	3.78336	1.91967	4.87171e-18
CAALFM_C305840WA	C3_05840W_A	Has domain(s) with predicted N,N-dimethylaniline monooxygenase activity, NADP binding, flavin adenine dinucleotide binding activity and role in oxidation-reduction process	84.7222	3.86812	1.95163	3.98065e-18
CAALFM_C700630CA	C7_00630C_A	Putative protein of unknown function	75.7557	0.254463	-1.97447	3.56936e-18
CAALFM_CR08670CA	CR_08670C_A	Protein with an enoyl-CoA hydratase related domain	121.934	0.348889	-1.51916	3.43409e-18
CAALFM_CR04630CA	DIT2	Monooxygenase of the cytochrome P450 family	161.646	0.403794	-1.30831	3.22471e-18
CAALFM_C603360CA	C6_03360C_A	Ortholog of <i>C. dubliniensis CD36</i> : Cd36_63640, <i>C. auris B8441</i> : B9J08_001441, <i>Pichia stipitis Pignal</i> : PICST_32878 and <i>Candida guilliermondii ATCC 6260</i> : PGUG_03423	99.4124	0.310233	-1.68858	2.96578e-18
CAALFM_C402030WA	RFX2	Transcriptional repressor	267.444	2.01883	1.01352	2.05595e-18
CAALFM_C300920WA	ATO1	Putative fungal-specific transmembrane protein	22.51	25.232	4.65718	1.88289e-18
CAALFM_C102380CA	C1_02380C_A	Ortholog(s) have role in protein folding, tubulin complex assembly	209.04	0.300298	-1.73553	1.64342e-18
CAALFM_CR09190CA	CR_09190C_A	Putative phytanoyl-CoA dioxygenase family protein	259.382	0.484942	-1.04411	1.49039e-18
CAALFM_C201040WA	C2_01040W_A	PProtein of unknown function	140.91	0.373898	-1.41929	1.32157e-18
CAALFM_C600730WA	C6_00730W_A	Ortholog of <i>C. dubliniensis CD36</i> : Cd36_60640, <i>C. parapsilosis CDC317</i> : CPAR2_602930, <i>C. auris B8441</i> : B9J08_001862, <i>Candida tenuis NRRL Y-1498</i> : CANTEDRAFT_115038 and <i>Pichia stipitis Pignal</i> : PICST_31932	63.691	4.46773	2.15954	1.25674e-18
CAALFM_C407020CA	C4_07020C_A	Ortholog of <i>C. dubliniensis CD36</i> : Cd36_46490, <i>Pichia stipitis Pignal</i> : PICST_33598, <i>Candida tropicalis NEW ASSEMBLY</i> : CTRG1_03758 and <i>Spathaspora passalidarum NRRL Y-27907</i> : spas_CGOB_00037	40.2783	8.57844	3.10072	1.03122e-18
CAALFM_C104310CA	GIG1	Protein induced by N-acetylglucosamine (GlcNAc)	444.325	2.09822	1.06917	9.29393e-19
CAALFM_C601070CA	CIP1	Possible oxidoreductase	138.09	2.68737	1.4262	8.71582e-19
CAALFM_C603990CA	C6_03990C_A	Predicted ORF overlapping the Major Repeat Sequence on chromosome 6	55.9416	0.18298	-2.45024	7.82954e-19
CAALFM_C403690CA	C4_03690C_A	Has domain(s) with predicted role in RNA catabolic process and ribonuclease H2 complex localization	263.424	0.484465	-1.04553	7.46704e-19
CAALFM_C402220CA	ZCF25	Putative Zn(II)2Cys6 transcription factor	90.8855	3.41648	1.77251	6.26197e-19
CAALFM_C304930CA	HGT4	Glucose and galactose sensor	268.575	2.03694	1.0264	5.55419e-19
CAALFM_C306140WA	C3_06140W_A	Protein of unknown function	1353.75	0.468227	-1.09472	3.46225e-19
CAALFM_CR09220CA	LIP7	Probable lipase, part of a gene family whose members are differentially expressed during infection	74.6045	4.03154	2.01133	2.4732e-19
CAALFM_C205450CA	MDJ2	Predicted component of the mitochondrial import motor	244.853	0.45455	-1.13749	2.28508e-19
CAALFM_CR03300CA	CR_03300C_A	Ortholog(s) have aldehyde dehydrogenase (NAD+) activity, role in response to furfural and intracellular anatomical structure localization	19.8754	70.8311	6.14631	1.77862e-19
CAALFM_C400190WA	C4_00190W_A	Ortholog(s) have role in ascospore-type prospore membrane formation, spore membrane bending pathway and cytoplasm, prospore membrane localization	125.767	0.341742	-1.54902	1.37497e-19
CAALFM_C704180WA	FAA2-3	Predicted acyl CoA synthetase	157.811	0.384302	-1.37969	1.30068e-19
CAALFM_C502810WA	C5_02810W_A	Ortholog(s) have RNA binding activity, role in mRNA splicing, via spliceosome and U4/U6 x U5 tri-snRNP complex, U6 snRNP, nucleolus, nucleus localization	219.975	2.23339	1.15924	6.77398e-20
CAALFM_CR09840CA	CR_09840C_A	Ortholog of <i>C. dubliniensis CD36</i> : Cd36_34965, <i>C. parapsilosis CDC317</i> : CPAR2_200910, <i>C. auris B8441</i> : B9J08_005167 and <i>Candida tenuis NRRL Y-1498</i> : CANTEDRAFT_95984	244.518	0.460618	-1.11836	6.16328e-20
CAALFM_C106570WA	ANT1	Peroxisomal adenine nucleotide transporter	248.369	2.12735	1.08906	6.11017e-20
CAALFM_C102310CA	C1_02310C_A	Ortholog(s) have chromatin DNA binding activity and role in cell wall mannoprotein biosynthetic process, positive regulation of transcription by RNA polymerase II, telomere maintenance, telomere maintenance via recombination	263.323	0.468785	-1.093	5.19227e-20
CAALFM_C110510WA	C1_10510W_A	Protein of unknown function	145.913	0.36262	-1.46347	4.86079e-20
CAALFM_C702010CA	C7_02010C_A	Predicted aldehyde dehydrogenase [NAD(P)+]	62.8029	4.87278	2.28474	4.108e-20
CAALFM_C105920WA	C1_05920W_A	Protein of unknown function	132.365	8.20075	3.03576	3.7033e-20
CAALFM_C304160WA	DAL8	Putative allantoate permease	155.908	2.62057	1.38988	3.37612e-20
CAALFM_C100950CA	CDC5	Polo-like kinase	1022.72	0.32279	-1.63133	3.33531e-20
CAALFM_C100840CA	NRM1	Transcriptional regulator of cell cycle gene expression	328.482	0.221776	-2.17283	3.29668e-20
CAALFM_C603330CA	C6_03330C_A	Putative protein of unknown function	770.27	0.389247	-1.36124	3.00367e-20
CAALFM_C300810CA	FOX2	3-hydroxyacyl-CoA epimerase	405.624	0.493597	-1.01859	2.76743e-20
CAALFM_C300050CA	C3_00050C_A	Predicted ORF from Assembly 19	116.445	0.313765	-1.67224	2.41696e-20
CAALFM_C112270WA	SRT1	Ortholog(s) have dehydrodolichyl diphosphate synthase activity, prenyltransferase activity, role in dolichol biosynthetic process, protein glycosylation and dehydrodolichyl diphosphate synthase complex, lipid droplet localization	272.254	0.47351	-1.07853	1.93146e-20
CAALFM_CR03680CA	SMC1	Protein similar to chromosomal ATPases	536.471	0.468544	-1.09374	1.86984e-20
CAALFM_C500600CA	C5_00600C_A	Protein of unknown function	86.1026	3.7855	1.92049	1.41804e-20
CAALFM_C202910WA	C2_02910W_A	Protein of unknown function	135.818	3.62491	1.85794	1.24373e-20
CAALFM_C103950CA	C1_03950C_A	Protein of unknown function	300.101	0.487622	-1.03616	1.20987e-20
CAALFM_C209960WA	C2_09960W_A	Ortholog(s) have thiosulfate sulfurtransferase activity and role in tRNA wobble position uridine thiolation, tRNA wobble uridine modification	228.327	0.439491	-1.18609	9.537e-21
CAALFM_C401120CA	C4_01120C_A	Predicted triglyceride lipase	273.151	0.467792	-1.09606	6.2176e-21
CAALFM_C400980CA	MRV1	Ortholog of <i>Candida albicans WO-1</i> : CAWG_03682	68.2969	6.42121	2.68284	5.75145e-21
CAALFM_C604310WA	PEX11	Putative peroxisomal membrane protein	219.876	0.304737	-1.71436	4.94138e-21
CAALFM_C111340WA	PRM1	Putative membrane protein with a predicted role in membrane fusion during mating	161.568	2.64767	1.40472	4.53762e-21
CAALFM_C109200WA	LYS142	Zn(II)2Cys6 transcription factor	525.545	0.478575	-1.06318	3.46398e-21
CAALFM_C703820CA	C7_03820C_A	Ortholog of <i>C. dubliniensis CD36</i> : Cd36_73480, <i>Pichia stipitis Pignal</i> : PICST_30727, <i>Candida tropicalis NEW ASSEMBLY</i> : CTRG1_05165 and <i>Candida tropicalis MYA-3404</i> : CTRG_05165	285.977	0.389423	-1.36059	2.88304e-21
CAALFM_C505510CA	C5_05510C_A	Protein similar to S. cerevisiae Ybr075wp	147.612	0.350613	-1.51205	2.87036e-21
CAALFM_C501620CA	VPS22	ESCRT-II complex protein with a role in multivesicular body (MVB) trafficking	399.793	2.57053	1.36206	2.83581e-21
CAALFM_C401100CA	AGP2	Amino acid permease	1064.57	0.349346	-1.51727	2.78544e-21
CAALFM_C404380CA	C4_04380C_A	Protein of unknown function	231.298	2.27972	1.18886	2.20436e-21
CAALFM_C107580CA	PRY1	Pry family pathogenesis-related protein	29.8525	16.9204	4.08069	1.14732e-21
CAALFM_C401000CA	PGA57	Putative GPI-anchored protein	105.271	6.64931	2.7332	7.93362e-22
CAALFM_C601470WA	C6_01470W_A	Has domain(s) with predicted serine-type endopeptidase activity and role in proteolysis	149.332	0.348177	-1.52211	7.86829e-22
CAALFM_C504370CA	PGA37	Putative GPI-anchored protein	52.3583	6.64869	2.73307	5.85194e-22
CAALFM_C402190CA	C4_02190C_A	CoA-transferase family protein	47.2964	7.454	2.89802	5.59743e-22
CAALFM_C303090WA	USO5	Kinesin-associated protein	214.871	0.414014	-1.27225	5.25605e-22
CAALFM_CR02260CA	CR_02260C_A	Ortholog of <i>C. dubliniensis CD36</i> : Cd36_27230, <i>C. parapsilosis CDC317</i> : CPAR2_801320, <i>C. auris B8441</i> : B9J08_002705 and <i>Candida tenuis NRRL Y-1498</i> : CANTEDRAFT_113198	267.101	0.453079	-1.14216	3.83863e-22
CAALFM_CR07250CA	CR_07250C_A	Predicted long-chain-alcohol oxidase	198.581	2.4714	1.30533	3.01428e-22
CAALFM_C304100WA	C3_04100W_A	Ortholog of <i>Candida albicans WO-1</i> : CAWG_02725	258.388	2.22309	1.15257	2.59771e-22
CAALFM_C401390WA	HAP3	Predicted CCAAT-binding transcription factor that regulates respiration	111.016	3.42628	1.77664	1.2803e-22
CAALFM_C303980CA	C3_03980C_A	Protein of unknown function	231.686	2.40249	1.26453	1.12595e-22
CAALFM_C100030CA	C1_00030C_A	Protein of unknown function	184.173	0.381594	-1.38989	1.09608e-22
CAALFM_C204470WA	ADH3	Putative NAD-dependent (R,R)-butanediol dehydrogenase	83.2135	4.25239	2.08827	8.7393e-23
CAALFM_C302550CA	DCG1	Protein of unknown function	314.002	2.08527	1.06024	8.70804e-23
CAALFM_C400120WA	PGA7	GPI-linked hyphal surface antigen	780.474	2.36141	1.23965	4.69215e-23
CAALFM_C201730WA	C2_01730W_A	Ortholog of S, cerevisiae Spc24	246.467	0.430467	-1.21603	4.29149e-23
CAALFM_C210130WA	C2_10130W_A	Ortholog of <i>C. dubliniensis CD36</i> : Cd36_24170, <i>C. parapsilosis CDC317</i> : CPAR2_407480, <i>Candida tropicalis MYA-3404</i> : CTRG_02088, <i>Candida albicans WO-1</i> : CAWG_06084 and <i>Candida metapsilosis</i> : CMET_2098	229.178	2.35815	1.23765	4.10015e-23
CAALFM_CR07730WA	HGT14	Putative MFS glucose transporter	232.094	2.34717	1.23092	3.92714e-23
CAALFM_CR05690WA	MCT1	Putative malonyl-CoA acyl carrier protein acyltransferase	260.019	0.439512	-1.18602	3.92176e-23
CAALFM_C700040CA	C7_00040C_A	Protein of unknown function	204.693	0.395004	-1.34006	3.88764e-23
CAALFM_C400530CA	C4_00530C_A	Has domain(s) with predicted hydrolase activity	73.3306	4.81401	2.26724	3.694e-23
CAALFM_C103870CA	C1_03870C_A	Predicted heme-binding stress-related protein	978.791	2.30595	1.20536	2.96418e-23
CAALFM_C210310CA	KIP2	Putative kinesin-related motor protein involved in mitotic spindle positioning	209.305	0.397247	-1.33189	2.20206e-23
CAALFM_C111710CA	C1_11710C_A	Ortholog of <i>C. dubliniensis CD36</i> : Cd36_11020 and <i>Candida albicans WO-1</i> : CAWG_00266	40.9389	10.6902	3.41821	1.77606e-23
CAALFM_C111440CA	GIN1	Protein involved in regulation of DNA-damage-induced filamentous growth	647.26	0.384767	-1.37794	1.72086e-23
CAALFM_C701050WA	C7_01050W_A	Has domain(s) with predicted catalytic activity and role in cellular metabolic process	109.78	3.54064	1.82401	1.65749e-23
CAALFM_C113490CA	C1_13490C_A	Ortholog(s) have role in cellular calcium ion homeostasis, regulation of G0 to G1 transition	315.017	0.46891	-1.09262	1.38971e-23
CAALFM_CR09760WA	MED21	Ortholog(s) have RNA polymerase II repressing transcription factor binding, transcription coactivator activity, transcription corepressor activity	355.866	2.12226	1.0856	1.23641e-23
CAALFM_C307450CA	C3_07450C_A	Has domain(s) with predicted endodeoxyribonuclease activity, producing 5'-phosphomonoesters activity	207.719	0.394426	-1.34217	1.16258e-23
CAALFM_CR04940WA	CR_04940W_A	Ortholog of <i>C. dubliniensis CD36</i> : Cd36_30340, <i>C. parapsilosis CDC317</i> : CPAR2_203900, <i>Candida tenuis NRRL Y-1498</i> : CANTEDRAFT_113094 and <i>Debaryomyces hansenii CBS767</i> : DEHA2G22374g	128.804	3.21621	1.68536	8.92721e-24
CAALFM_C503040WA	C5_03040W_A	Ortholog of <i>C. dubliniensis CD36</i> : Cd36_52800, <i>C. parapsilosis CDC317</i> : CPAR2_303110, <i>C. auris B8441</i> : B9J08_002492 and <i>Candida tenuis NRRL Y-1498</i> : CANTEDRAFT_92321	367.495	0.491983	-1.02332	8.00937e-24
CAALFM_C105330CA	C1_05330C_A	Predicted SCF ubiquitin ligase complex protein	371.43	2.00911	1.00655	7.16936e-24
CAALFM_CR05900WA	CR_05900W_A	Ortholog(s) have GTPase activator activity, role in activation of GTPase activity and endosome, trans-Golgi network localization	188.012	0.374259	-1.41789	7.05953e-24
CAALFM_CR10020CA	CR_10020C_A	Ortholog(s) have oligosaccharide binding activity and role in endoplasmic reticulum unfolded protein response, retrograde protein transport, ER to cytosol, ubiquitin-dependent ERAD pathway, ubiquitin-dependent glycoprotein ERAD pathway	297.607	0.458803	-1.12405	6.28186e-24
CAALFM_CR10790WA	MAL2	Alpha-glucosidase	213.141	2.48228	1.31167	5.89613e-24
CAALFM_C400430WA	MEP2	Ammonium permease and regulator of nitrogen starvation-induced filamentation	339.534	0.479357	-1.06083	5.62094e-24
CAALFM_C102180WA	GAL7	Putative galactose-1-phoshphate uridyl transferase	1991.44	0.0981284	-3.34918	4.8521e-24
CAALFM_C703150WA	C7_03150W_A	Protein of unknown function	65.6638	5.62864	2.49279	4.17911e-24
CAALFM_C404040WA	C4_04040W_A	Ortholog of <i>C. dubliniensis CD36</i> : Cd36_43820 and <i>Candida albicans WO-1</i> : CAWG_03393	26.4164	45.2814	5.50085	3.50883e-24
CAALFM_C111140WA	C1_11140W_A	Ortholog(s) have enzyme regulator activity, role in cellular calcium ion homeostasis, glycosphingolipid biosynthetic process and integral component of endoplasmic reticulum membrane localization	517.118	0.376607	-1.40887	3.08031e-24
CAALFM_C406970CA	ZRT101	Putative zinc transporter	45.7294	9.24965	3.2094	2.21968e-24
CAALFM_CR08440WA	CR_08440W_A	Protein of unknown function	152.309	2.99874	1.58436	1.51052e-24
CAALFM_C108910CA	C1_08910C_A	Ortholog of <i>C. dubliniensis CD36</i> : Cd36_08410, <i>C. parapsilosis CDC317</i> : CPAR2_301700, <i>C. auris B8441</i> : B9J08_004186 and <i>Candida tenuis NRRL Y-1498</i> : cten_CGOB_00267	389.486	0.496029	-1.0115	9.98669e-25
CAALFM_C400850CA	C4_00850C_A	Putative secreted acid sphingomyelin phosphodiesterase	139.218	3.16383	1.66167	8.31667e-25
CAALFM_C111260CA	-	-	53.3652	7.66263	2.93784	8.23405e-25
CAALFM_CR08270WA	CR_08270W_A	Protein of unknown function	39.1852	13.2422	3.72707	6.8449e-25
CAALFM_CR03480WA	CR_03480W_A	Ortholog of <i>C. dubliniensis CD36</i> : Cd36_28730, <i>Candida tropicalis NEW ASSEMBLY</i> : CTRG1_00749, <i>Candida tropicalis MYA-3404</i> : CTRG_00749 and <i>Candida albicans WO-1</i> : CAWG_01683	89.9454	4.31392	2.109	6.77556e-25
CAALFM_C306790WA	TRY6	Helix-loop-helix transcription factor	132.734	3.28279	1.71492	5.2723e-25
CAALFM_CR07300WA	CR_07300W_A	Protein similar to ferric reductase Fre10p	46.5961	9.45058	3.2404	5.02966e-25
CAALFM_CR08580CA	CR_08580C_A	Protein of unknown function	237.27	2.41474	1.27187	3.38234e-25
CAALFM_CR05460WA	CR_05460W_A	Ortholog(s) have role in positive regulation of cellular response to hypoxia, regulation of protein glycosylation, sterol regulatory element binding protein cleavage	334.77	0.464684	-1.10568	3.12484e-25
CAALFM_C305720CA	KIP3	Putative kinesin, involved in mitotic spindle organization	497.387	0.430857	-1.21472	1.43312e-25
CAALFM_C701520WA	FLU1	Multidrug efflux pump of the plasma membrane	611.959	2.11427	1.08016	8.65084e-26
CAALFM_C106340WA	C1_06340W_A	Ortholog of <i>C. dubliniensis CD36</i> : Cd36_05920, <i>C. parapsilosis CDC317</i> : CPAR2_803860, <i>C. auris B8441</i> : B9J08_000594, <i>Pichia stipitis Pignal</i> : PICST_30324 and <i>Candida guilliermondii ATCC 6260</i> : PGUG_04439	95.257	4.32076	2.11128	7.18196e-26
CAALFM_C400950CA	C4_00950C_A	Putative phospholipase of patatin family	1102.5	0.394738	-1.34103	6.83132e-26
CAALFM_C404190CA	C4_04190C_A	Ortholog of <i>C. dubliniensis CD36</i> : Cd36_43870, <i>C. parapsilosis CDC317</i> : CPAR2_402120, <i>Candida tropicalis MYA-3404</i> : CTRG_05742 and <i>Candida albicans WO-1</i> : CAWG_03407	82.9812	4.87759	2.28617	5.15231e-26
CAALFM_C110210CA	CLA4	Ste20p family Ser/Thr kinase required for wild-type filamentous growth, organ colonization and virulence in mouse systemic infection	716.159	0.404297	-1.30651	4.38579e-26
CAALFM_C307540CA	C3_07540C_A	Protein of unknown function	737.977	0.44963	-1.15319	4.33762e-26
CAALFM_C600670WA	CDC14	Protein involved in exit from mitosis and morphogenesis	614.442	0.497913	-1.00603	4.33203e-26
[truncated: 1,232 more rows]

## Sheet: pex8Δ-AMB vs pex8Δ-DEGs
Gene ID	Gene Name	Description	baseMean	foldChange(pex8Δ-AMB/pex8Δ)	log2 FoldChange	pval
[truncated: 1,637 more rows]

[truncated: 3 more sheets: WT-AMB vs WT-GO, PEX8OE-AMB vs PEX8OE-GO, pex8Δ-AMB vs pex8Δ-GO]
