# Supplementary material for: Peroxin Pex8 couples stress responses, antifungal tolerance, and virulence regulation in Candida albicans
Source: Antimicrob Agents Chemother. 2026 Mar 24;70(5):e01662-25. doi: 10.1128/aac.01662-25 (PMC13148049; doi:10.1128/aac.01662-25)
Supplement: Table S2 — Differentially abundant lipid species. [file aac.01662-25-s0005.xlsx]

## Sheet: pex8Δ vs WT
LipidIon	LipidGroup	Class	FattyAcid	FA1	FA2	FA3	FA4	IonFormula	CalMz	RT-(min)	QCRSD	Fold Change	P-value
Cer(d18:0_18:0)+HCOO	Cer(d36:0)+HCOO	Cer	(d18:0_18:0)	(d18:0)	(18:0)			C37 H74 O5 N1	612.557	13.328	0.0180951	0.110706	0.00131864
PS(17:0_18:1)-H	PS(35:1)-H	PS	(17:0_18:1)	(17:0)	(18:1)			C41 H77 O10 N1 P1	774.529	10.9964	0.0431976	2.19885	0.0431703
PS(38:3)-H	PS(38:3)-H	PS	(38:3)	(38:3)				C44 H79 O10 N1 P1	812.545	12.9619	0.0124949	0.414717	0.0155793
PS(38:4)-H	PS(38:4)-H	PS	(38:4)	(38:4)				C44 H77 O10 N1 P1	810.529	7.837	0.00324744	5.47327	0.00883167
ST(m46:4)-H	ST(m46:4)-H	ST	(m46:4)	(m46:4)				C52 H94 O10 N1 S1	924.66	12.9797	0.0227541	3.35862	0.0380144
Cer(t17:0_19:0+O)+HCOO	Cer(t36:0+O)+HCOO	Cer	(t17:0_19:0+O)	(t17:0)	(19:0+O)			C37 H74 O7 N1	644.547	11.8223	0.0280197	6.46316	0.00758163
Cer(t17:0_25:0+O)+HCOO	Cer(t42:0+O)+HCOO	Cer	(t17:0_25:0+O)	(t17:0)	(25:0+O)			C43 H86 O7 N1	728.641	15.2034	0.0145985	5.7596	0.0200789
Cer(t18:0_25:0+O)+HCOO	Cer(t43:0+O)+HCOO	Cer	(t18:0_25:0+O)	(t18:0)	(25:0+O)			C44 H88 O7 N1	742.657	15.5652	0.0185109	6.09689	0.0182399
Cer(t44:0+O)+HCOO	Cer(t44:0+O)+HCOO	Cer	(t44:0+O)	(t44:0+O)				C45 H90 O7 N1	756.672	15.8762	0.00922922	4.93613	0.0182923
GD2(m45:0)-2H	GD2(m45:0)-2H	GD2	(m45:0)	(m45:0)				C87 H156 O33 N4	892.533	8.494	0.00415248	1.7714	0.0289599
Hex2Cer(m35:3)-H	Hex2Cer(m35:3)-H	Hex2Cer	(m35:3)	(m35:3)				C47 H84 O12 N1	854.6	10.525	0.0142309	2.41277	0.0381825
LPC(18:1)+HCOO	LPC(18:1)+HCOO	LPC	(18:1)	(18:1)				C27 H53 O9 N1 P1	566.346	2.42031	0.00745356	5.1505	0.00381228
LPE(16:0)-H	LPE(16:0)-H	LPE	(16:0)	(16:0)				C21 H43 O7 N1 P1	452.278	2.48007	0.0134512	5.48725	0.00879256
LPE(18:1)-H	LPE(18:1)-H	LPE	(18:1)	(18:1)				C23 H45 O7 N1 P1	478.294	2.59412	0.0121702	6.15657	0.0075153
LPE(18:2)-H	LPE(18:2)-H	LPE	(18:2)	(18:2)				C23 H43 O7 N1 P1	476.278	1.87633	0.0223837	6.51548	0.0144404
PC(16:0_14:2)+HCOO	PC(30:2)+HCOO	PC	(16:0_14:2)	(16:0)	(14:2)			C39 H73 O10 N1 P1	746.498	9.737	0.00592177	2.19869	0.0382083
PC(15:0_18:3)+HCOO	PC(33:3)+HCOO	PC	(15:0_18:3)	(15:0)	(18:3)			C42 H77 O10 N1 P1	786.529	8.51991	0.0132652	2.81568	0.0190539
PC(16:1_18:3)+HCOO	PC(34:4)+HCOO	PC	(16:1_18:3)	(16:1)	(18:3)			C43 H77 O10 N1 P1	798.529	8.18449	0.00409724	2.13126	0.0271396
PC(22:1_12:4)+HCOO	PC(34:5)+HCOO	PC	(22:1_12:4)	(22:1)	(12:4)			C43 H75 O10 N1 P1	796.513	7.19553	0.00609576	3.98807	0.00690398
PC(17:1_18:3)+HCOO	PC(35:4)+HCOO	PC	(17:1_18:3)	(17:1)	(18:3)			C44 H79 O10 N1 P1	812.545	8.76869	0.00490853	3.68713	0.0260881
PC(21:1_14:4)+HCOO	PC(35:5)+HCOO	PC	(21:1_14:4)	(21:1)	(14:4)			C44 H77 O10 N1 P1	810.529	7.83028	0.00432116	5.71487	0.00812393
PC(18:0_18:1)+HCOO	PC(36:1)+HCOO	PC	(18:0_18:1)	(18:0)	(18:1)			C45 H87 O10 N1 P1	832.607	12.6107	0.00557114	0.370888	0.0146901
PC(18:3_18:2)+HCOO	PC(36:5)+HCOO	PC	(18:3_18:2)	(18:3)	(18:2)			C45 H79 O10 N1 P1	824.545	8.43908	0.0100892	1.97322	0.0417779
PC(18:3_18:3)+HCOO	PC(36:6)+HCOO	PC	(18:3_18:3)	(18:3)	(18:3)			C45 H77 O10 N1 P1	822.529	7.50725	0.0156046	4.63286	0.00915353
PC(19:1_18:2)+HCOO	PC(37:3)+HCOO	PC	(19:1_18:2)	(19:1)	(18:2)			C46 H85 O10 N1 P1	842.592	10.9749	0.00302116	3.15122	0.0474257
PE(17:1_18:3)-H	PE(35:4)-H	PE	(17:1_18:3)	(17:1)	(18:3)			C40 H71 O8 N1 P1	724.492	9.19202	0.00384268	3.42911	0.0226861
PE(18:0_18:1)-H	PE(36:1)-H	PE	(18:0_18:1)	(18:0)	(18:1)			C41 H79 O8 N1 P1	744.555	12.9602	0.0196764	0.367593	0.00729366
PI(17:1_16:0)-H	PI(33:1)-H	PI	(17:1_16:0)	(17:1)	(16:0)			C42 H78 O13 N0 P1	821.519	9.55471	0.00717398	2.20692	0.0369493
PI(15:0_18:2)-H	PI(33:2)-H	PI	(15:0_18:2)	(15:0)	(18:2)			C42 H76 O13 N0 P1	819.503	8.54796	0.0100335	2.77035	0.0383966
PS(17:1_16:0)-H	PS(33:1)-H	PS	(17:1_16:0)	(17:1)	(16:0)			C39 H73 O10 N1 P1	746.498	9.75679	0.00520194	2.11779	0.0428825
PC(25:1_10:3)+H	PC(35:4)+H	PC	(25:1_10:3)	(25:1)	(10:3)			C43 H79 O8 N1 P1	768.554	11.7441	0.634923	0.105092	0.0470606
PC(36:7)+H	PC(36:7)+H	PC	(36:7)	(36:7)				C44 H75 O8 N1 P1	776.522	8.15683	0.00254542	2.67879	0.0175368
PE(10:0e_6:0)+Na	PE(16:0e)+Na	PE	(10:0e_6:0)	(10:0e)	(6:0)			C21 H44 O7 N1 P1 Na1	476.275	1.536	0.0347349	12.6558	0.0181728
PE(10:0e_6:0)+H	PE(16:0e)+H	PE	(10:0e_6:0)	(10:0e)	(6:0)			C21 H45 O7 N1 P1	454.293	2.45675	0.0217092	8.20337	0.0116129
PE(12:0p_6:0)+H	PE(18:0p)+H	PE	(12:0p_6:0)	(12:0p)	(6:0)			C23 H47 O7 N1 P1	480.308	2.58468	0.0224551	7.65097	0.0068047
PE(10:1e_8:0)+Na	PE(18:1e)+Na	PE	(10:1e_8:0)	(10:1e)	(8:0)			C23 H46 O7 N1 P1 Na1	502.29	2.58913	0.0219717	7.91659	0.00464144
PE(18:2e)+H	PE(18:2e)+H	PE	(18:2e)	(18:2e)				C23 H45 O7 N1 P1	478.293	1.91059	0.0123694	7.94656	0.0120544
PE(18:3e)+H	PE(18:3e)+H	PE	(18:3e)	(18:3e)				C23 H43 O7 N1 P1	476.277	1.53863	0.0347349	12.6533	0.0181592
PE(17:1_18:3)+H	PE(35:4)+H	PE	(17:1_18:3)	(17:1)	(18:3)			C40 H73 O8 N1 P1	726.507	9.03684	0.053788	2.19145	0.0406696
PE(36:1)+H	PE(36:1)+H	PE	(18:0_18:1)	(18:0)	(18:1)			C41 H81 O8 N1 P1	746.569	11.6252	0.00845259	0.329172	0.0231138
PE(36:2)+H	PE(36:2)+H	PE	(18:1_18:1)	(18:1)	(18:1)			C41 H79 O8 N1 P1	744.554	10.3836	0.120254	0.617435	0.0374747
PE(42:2e)+H	PE(42:2e)+H	PE	(42:2e)	(42:2e)				C47 H93 O7 N1 P1	814.668	14.9913	0.0332977	3.25185	0.0405094
PG(20:5e)+H	PG(20:5e)+H	PG	(20:5e)	(20:5e)				C26 H44 O9 N0 P1	531.272	1.95	0.0541337	2.13934	0.0255672
PG(31:2e)+NH4	PG(31:2e)+NH4	PG	(31:2e)	(31:2e)				C37 H75 O9 N1 P1	708.517	10.9862	0.014608	1.72228	0.0266523
PG(18:0_14:0)+H	PG(32:0)+H	PG	(18:0_14:0)	(18:0)	(14:0)			C38 H76 O10 N0 P1	723.517	11.0179	0.0118803	1.65466	0.0390028
PG(33:2e)+NH4	PG(33:2e)+NH4	PG	(33:2e)	(33:2e)				C39 H79 O9 N1 P1	736.549	10.998	0.0305692	1.74936	0.0167041
PG(25:0_19:0)+H	PG(44:0)+H	PG	(25:0_19:0)	(25:0)	(19:0)			C50 H100 O10 N0 P1	891.705	14.2476	0.0387461	21.4293	0.00112819
PG(27:0_19:0)+H	PG(46:0)+H	PG	(27:0_19:0)	(27:0)	(19:0)			C52 H104 O10 N0 P1	919.736	14.9835	0.0567375	15.9349	0.0168689
PS(29:0e)+H	PS(29:0e)+H	PS	(29:0e)	(29:0e)				C35 H71 O9 N1 P1	680.486	11.5884	0.193437	4.07349	0.0376554
Cer(m19:0_17:0+O)+H	Cer(m36:0+O)+H	Cer	(m19:0_17:0+O)	(m19:0)	(17:0+O)			C36 H74 O3 N1	568.566	14.1199	0.0188008	6.26546	0.00215055
Cer(m21:0_17:0+O)+H	Cer(m38:0+O)+H	Cer	(m21:0_17:0+O)	(m21:0)	(17:0+O)			C38 H78 O3 N1	596.598	15.2274	0.0137719	5.09661	0.000639539
SPH(t18:0)+H	SPH(t18:0)+H	SPH	(t18:0)	(t18:0)				C18 H40 O3 N1	318.3	1.86809	0.0414727	8.47797	0.0100195
SPH(t20:0)+H	SPH(t20:0)+H	SPH	(t20:0)	(t20:0)				C20 H44 O3 N1	346.332	2.88998	0.0227829	5.22572	0.000913499
DG(18:1_18:1)+NH4	DG(36:2)+NH4	DG	(18:1_18:1)	(18:1)	(18:1)			C39 H76 O5 N1	638.572	13.5354	0.0628247	0.421355	0.0436426
CL(78:6)+H	CL(78:6)+H	CL	(78:6)	(78:6)				C87 H159 O17 P2	1538.1	10.1738	0.00280842	2.29772	0.0422031
Cer(d32:0)+H	Cer(d32:0)+H	Cer	(d32:0)	(d32:0)				C32 H66 O3 N1	512.504	8.29673	0.0284934	1.63846	0.0105432
PA(15:4)+Na	PA(15:4)+Na	PA	(15:4)	(15:4)				C18 H27 O8 N0 P1 Na1	425.134	1.164	0.0243575	1.40316	0.0188195
Cer(d34:0)+H	Cer(d34:0)+H	Cer	(d34:0)	(d34:0)				C34 H70 O3 N1	540.535	9.81335	0.0223564	1.68488	0.00874754

## Sheet: PEX8OE vs WT
LipidIon	LipidGroup	Class	FattyAcid	FA1	FA2	FA3	FA4	IonFormula	CalMz	RT-(min)	QCRSD	Fold Change	P-value	VIP
Cer(d18:0_18:0)+HCOO	Cer(d36:0)+HCOO	Cer	(d18:0_18:0)	(d18:0)	(18:0)			C37 H74 O5 N1	612.557	13.328	0.0180951	3.26736	0.000162277	1.57346
PS(18:0_17:0)-H	PS(35:0)-H	PS	(18:0_17:0)	(18:0)	(17:0)			C41 H79 O10 N1 P1	776.545	10.9193	0.0219352	4.4926	0.00685187	1.25046
PS(18:1_18:2)-H	PS(36:3)-H	PS	(18:1_18:2)	(18:1)	(18:2)			C42 H75 O10 N1 P1	784.513	9.42158	0.0152596	0.389026	0.00196465	1.41933
Cer(d36:1+O)+HCOO	Cer(d36:1+O)+HCOO	Cer	(d36:1+O)	(d36:1+O)				C37 H72 O6 N1	626.537	12.3497	0.0382971	2.91361	2.47602e-05	1.02801
PS(18:3_18:3)-H	PS(36:6)-H	PS	(18:3_18:3)	(18:3)	(18:3)			C42 H69 O10 N1 P1	778.466	8.53911	0.00473106	2.74887	0.00110291	1.5174
PS(18:0_20:4)-H	PS(38:4)-H	PS	(18:0_20:4)	(18:0)	(20:4)			C44 H77 O10 N1 P1	810.529	11.8113	0.0306337	1.40218	0.0485281	1.17973
PS(18:2_20:4)-H	PS(38:6)-H	PS	(18:2_20:4)	(18:2)	(20:4)			C44 H73 O10 N1 P1	806.498	9.7292	0.00396712	1.63004	0.0100417	1.46775
PS(38:7)-H	PS(38:7)-H	PS	(38:7)	(38:7)				C44 H71 O10 N1 P1	804.482	8.7847	0.0111625	1.90212	0.00673426	1.13726
Cer(d36:2+O)+HCOO	Cer(d36:2+O)+HCOO	Cer	(d36:2+O)	(d36:2+O)				C37 H70 O6 N1	624.521	11.6678	0.0122347	14.3163	4.80575e-06	2.44986
PS(40:7)-H	PS(40:7)-H	PS	(40:7)	(40:7)				C46 H75 O10 N1 P1	832.513	8.28671	0.0260406	3.1858	0.00113166	2.02609
ST(m46:4)-H	ST(m46:4)-H	ST	(m46:4)	(m46:4)				C52 H94 O10 N1 S1	924.66	12.9797	0.0227541	4.26039	0.0015409	1.71366
Cer(d37:2+O)+HCOO	Cer(d37:2+O)+HCOO	Cer	(d37:2+O)	(d37:2+O)				C38 H72 O6 N1	638.537	12.0439	0.0395893	4.02511	0.000131977	1.20531
Cer(d42:0+O)+HCOO	Cer(d42:0+O)+HCOO	Cer	(d42:0+O)	(d42:0+O)				C43 H86 O6 N1	712.646	15.453	0.0172409	19.0487	0.000339427	2.8629
Cer(d44:0+O)+HCOO	Cer(d44:0+O)+HCOO	Cer	(d44:0+O)	(d44:0+O)				C45 H90 O6 N1	740.677	16.061	0.00767794	10.8414	0.000251487	2.67529
Cer(m41:0+O)+HCOO	Cer(m41:0+O)+HCOO	Cer	(m41:0+O)	(m41:0+O)				C42 H84 O5 N1	682.635	15.206	0.0210402	42.0546	0.000132096	2.97314
Cer(t17:0_19:0+O)+HCOO	Cer(t36:0+O)+HCOO	Cer	(t17:0_19:0+O)	(t17:0)	(19:0+O)			C37 H74 O7 N1	644.547	11.8223	0.0280197	7.76101	0.00250747	1.21428
Cer(t18:1_18:1)+HCOO	Cer(t36:2)+HCOO	Cer	(t18:1_18:1)	(t18:1)	(18:1)			C37 H70 O6 N1	624.521	11.6718	0.0148102	14.5035	6.78475e-07	2.45858
Cer(t18:1_19:1)+HCOO	Cer(t37:2)+HCOO	Cer	(t18:1_19:1)	(t18:1)	(19:1)			C38 H72 O6 N1	638.537	12.0458	0.0384836	4.05804	0.000128881	1.2109
Cer(t18:0_24:0)+HCOO	Cer(t42:0)+HCOO	Cer	(t18:0_24:0)	(t18:0)	(24:0)			C43 H86 O6 N1	712.646	15.4563	0.0249891	18.7767	0.000174804	2.91154
Cer(t17:0_25:0+O)+HCOO	Cer(t42:0+O)+HCOO	Cer	(t17:0_25:0+O)	(t17:0)	(25:0+O)			C43 H86 O7 N1	728.641	15.2034	0.0145985	42.4007	0.00016065	6.62867
Cer(t18:0_25:0)+HCOO	Cer(t43:0)+HCOO	Cer	(t18:0_25:0)	(t18:0)	(25:0)			C44 H88 O6 N1	726.662	15.7803	0.0141611	17.6974	0.000164628	1.26752
Cer(t18:0_25:0+O)+HCOO	Cer(t43:0+O)+HCOO	Cer	(t18:0_25:0+O)	(t18:0)	(25:0+O)			C44 H88 O7 N1	742.657	15.5652	0.0185109	50.7317	0.000216213	3.38593
Cer(t20:0_24:0)+HCOO	Cer(t44:0)+HCOO	Cer	(t20:0_24:0)	(t20:0)	(24:0)			C45 H90 O6 N1	740.677	16.0656	0.0148699	11.0254	0.000222975	2.70997
Cer(t44:0+O)+HCOO	Cer(t44:0+O)+HCOO	Cer	(t44:0+O)	(t44:0+O)				C45 H90 O7 N1	756.672	15.8762	0.00922922	21.4132	0.000287895	6.98847
Cer(t45:0+O)+HCOO	Cer(t45:0+O)+HCOO	Cer	(t45:0+O)	(t45:0+O)				C46 H92 O7 N1	770.688	16.1416	0.00988719	22.1569	0.000304574	2.83581
Cer(t46:0+O)+HCOO	Cer(t46:0+O)+HCOO	Cer	(t46:0+O)	(t46:0+O)				C47 H94 O7 N1	784.704	16.3836	0.0140673	10.8648	0.000272987	1.81746
CerG3GNAc1(m40:6)-2H	CerG3GNAc1(m40:6)-2H	CerG3GNAc1	(m40:6)	(m40:6)				C66 H110 O22 N2	641.378	2.408	0.00395751	1.98309	0.0215321	1.01411
Hex1Cer(m17:0_18:2)+HCOO	Hex1Cer(m35:2)+HCOO	Hex1Cer	(m17:0_18:2)	(m17:0)	(18:2)			C42 H78 O9 N1	740.568	10.912	0.149244	4.73349	0.00024869	1.48431
Hex1Cer(m36:2)+HCOO	Hex1Cer(m36:2)+HCOO	Hex1Cer	(m36:2)	(m36:2)				C43 H80 O9 N1	754.584	11.2997	0.0190706	1.96699	0.0043178	1.71767
Hex1Cer(t18:0_18:2)-H	Hex1Cer(t36:2)-H	Hex1Cer	(t18:0_18:2)	(t18:0)	(18:2)			C42 H78 O9 N1	740.568	10.8982	0.0293171	5.41172	0.00027435	3.67784
Hex1Cer(t37:2)+HCOO	Hex1Cer(t37:2)+HCOO	Hex1Cer	(t37:2)	(t37:2)				C44 H82 O11 N1	800.589	11.3047	0.00702316	1.91511	0.00742375	4.38892
Hex1Cer(t40:2)-H	Hex1Cer(t40:2)-H	Hex1Cer	(t40:2)	(t40:2)				C46 H86 O9 N1	796.631	15.222	0.00619172	30.2877	5.8746e-05	1.23951
Hex2Cer(d12:0_22:4)-H	Hex2Cer(d34:4)-H	Hex2Cer	(d12:0_22:4)	(d12:0)	(22:4)			C46 H80 O13 N1	854.564	10.9127	0.0297008	6.60463	0.000148783	1.58106
LPE(16:0)-H	LPE(16:0)-H	LPE	(16:0)	(16:0)				C21 H43 O7 N1 P1	452.278	2.48007	0.0134512	6.2885	0.00505837	1.13179
LPE(18:1)-H	LPE(18:1)-H	LPE	(18:1)	(18:1)				C23 H45 O7 N1 P1	478.294	2.59412	0.0121702	7.90428	0.0054778	2.36115
LPE(18:2)-H	LPE(18:2)-H	LPE	(18:2)	(18:2)				C23 H43 O7 N1 P1	476.278	1.87633	0.0223837	4.34654	0.0288152	1.20654
PA(17:1_18:1)-H	PA(35:2)-H	PA	(17:1_18:1)	(17:1)	(18:1)			C38 H70 O8 N0 P1	685.481	9.82479	0.132188	3.70941	0.0198321	1.60151
PC(16:0_14:2)+HCOO	PC(30:2)+HCOO	PC	(16:0_14:2)	(16:0)	(14:2)			C39 H73 O10 N1 P1	746.498	9.737	0.00592177	1.97597	0.010576	1.26819
PC(15:0_16:1)+HCOO	PC(31:1)+HCOO	PC	(15:0_16:1)	(15:0)	(16:1)			C40 H77 O10 N1 P1	762.529	9.45658	0.0105282	3.71523	0.00126701	1.16585
PC(16:0_16:1)+HCOO	PC(32:1)+HCOO	PC	(16:0_16:1)	(16:0)	(16:1)			C41 H79 O10 N1 P1	776.545	10.1165	0.00400486	1.57362	0.00818173	1.9199
PC(16:1_16:1)+HCOO	PC(32:2)+HCOO	PC	(16:1_16:1)	(16:1)	(16:1)			C41 H77 O10 N1 P1	774.529	8.89034	0.0221541	1.85315	0.0177595	3.08996
PC(17:1_16:0)+HCOO	PC(33:1)+HCOO	PC	(17:1_16:0)	(17:1)	(16:0)			C42 H81 O10 N1 P1	790.56	10.7594	0.00893214	2.63573	0.000734279	2.12318
PC(15:0_18:3)+HCOO	PC(33:3)+HCOO	PC	(15:0_18:3)	(15:0)	(18:3)			C42 H77 O10 N1 P1	786.529	8.51991	0.0132652	2.30294	0.00262079	1.08857
PC(16:0e_18:2)+HCOO	PC(34:2e)+HCOO	PC	(16:0e_18:2)	(16:0e)	(18:2)			C43 H83 O9 N1 P1	788.581	11.128	0.755566	6.71816	0.000204568	2.13657
PC(16:1_18:2)+HCOO	PC(34:3)+HCOO	PC	(16:1_18:2)	(16:1)	(18:2)			C43 H79 O10 N1 P1	800.545	9.12871	0.0195738	1.4435	0.02982	2.00162
PC(16:1_18:3)+HCOO	PC(34:4)+HCOO	PC	(16:1_18:3)	(16:1)	(18:3)			C43 H77 O10 N1 P1	798.529	8.18449	0.00409724	2.45703	0.00353703	3.42348
PC(17:1_18:1)+HCOO	PC(35:2)+HCOO	PC	(17:1_18:1)	(17:1)	(18:1)			C44 H83 O10 N1 P1	816.576	10.8122	0.0423622	1.70957	0.0353377	1.61571
PC(17:1_18:2)+HCOO	PC(35:3)+HCOO	PC	(17:1_18:2)	(17:1)	(18:2)			C44 H81 O10 N1 P1	814.56	9.77114	0.0124162	1.51179	0.00829896	1.25039
PC(17:1_18:3)+HCOO	PC(35:4)+HCOO	PC	(17:1_18:3)	(17:1)	(18:3)			C44 H79 O10 N1 P1	812.545	8.76869	0.00490853	1.96811	0.00162067	1.33534
PC(18:2_18:2)+HCOO	PC(36:4)+HCOO	PC	(18:2_18:2)	(18:2)	(18:2)			C45 H81 O10 N1 P1	826.56	9.35981	0.00309253	1.59451	0.0139137	3.8581
PC(18:3_18:2)+HCOO	PC(36:5)+HCOO	PC	(18:3_18:2)	(18:3)	(18:2)			C45 H79 O10 N1 P1	824.545	8.43908	0.0100892	1.92096	0.00452967	3.28204
PC(18:3_18:3)+HCOO	PC(36:6)+HCOO	PC	(18:3_18:3)	(18:3)	(18:3)			C45 H77 O10 N1 P1	822.529	7.50725	0.0156046	4.73714	0.000815571	1.72696
PE(17:1_16:0)-H	PE(33:1)-H	PE	(17:1_16:0)	(17:1)	(16:0)			C38 H73 O8 N1 P1	702.508	11.129	0.00467634	2.05554	0.00439658	1.16616
PE(16:1_18:3)-H	PE(34:4)-H	PE	(16:1_18:3)	(16:1)	(18:3)			C39 H69 O8 N1 P1	710.477	8.53906	0.00739108	1.99882	0.0051187	1.53644
PE(18:3_18:2)-H	PE(36:5)-H	PE	(18:3_18:2)	(18:3)	(18:2)			C41 H71 O8 N1 P1	736.492	8.77892	6.19939e-05	1.74384	0.00686513	1.58897
PG(16:0_16:1)-H	PG(32:1)-H	PG	(16:0_16:1)	(16:0)	(16:1)			C38 H72 O10 N0 P1	719.487	9.18595	0.0299878	3.39595	0.000483567	1.16773
PG(16:0_18:1)-H	PG(34:1)-H	PG	(16:0_18:1)	(16:0)	(18:1)			C40 H76 O10 N0 P1	747.518	10.4013	0.00998344	2.24924	0.00224058	2.05998
PI(16:0_16:1)-H	PI(32:1)-H	PI	(16:0_16:1)	(16:0)	(16:1)			C41 H76 O13 N0 P1	807.503	8.96021	0.0102471	1.72408	0.0295397	2.76294
PI(17:1_16:0)-H	PI(33:1)-H	PI	(17:1_16:0)	(17:1)	(16:0)			C42 H78 O13 N0 P1	821.519	9.55471	0.00717398	2.9525	0.00180887	2.88209
PI(15:0_18:2)-H	PI(33:2)-H	PI	(15:0_18:2)	(15:0)	(18:2)			C42 H76 O13 N0 P1	819.503	8.54796	0.0100335	3.48494	0.00577476	2.13306
PI(16:0_18:2)-H	PI(34:2)-H	PI	(16:0_18:2)	(16:0)	(18:2)			C43 H78 O13 N0 P1	833.519	9.15192	0.0353625	1.96548	0.00967398	8.03624
PI(16:0_18:3)-H	PI(34:3)-H	PI	(16:0_18:3)	(16:0)	(18:3)			C43 H76 O13 N0 P1	831.503	8.02352	0.0121688	1.70784	0.0160662	1.25282
PI(17:0_18:1)-H	PI(35:1)-H	PI	(17:0_18:1)	(17:0)	(18:1)			C44 H82 O13 N0 P1	849.55	10.7841	0.00315876	1.91517	0.0070863	1.30545
PIP(40:8e)-H	PIP(40:8e)-H	PIP	(40:8e)	(40:8e)				C49 H81 O15 N0 P2	971.506	10.226	0.0169815	2.05416	0.037654	1.0627
PS(17:1_16:0)-H	PS(33:1)-H	PS	(17:1_16:0)	(17:1)	(16:0)			C39 H73 O10 N1 P1	746.498	9.75679	0.00520194	1.90118	0.0149413	1.20426
PC(36:7)+H	PC(36:7)+H	PC	(36:7)	(36:7)				C44 H75 O8 N1 P1	776.522	8.15683	0.00254542	3.01138	0.00227709	1.38656
PE(10:0e_6:0)+Na	PE(16:0e)+Na	PE	(10:0e_6:0)	(10:0e)	(6:0)			C21 H44 O7 N1 P1 Na1	476.275	1.536	0.0347349	11.5228	6.00576e-05	1.14948
PE(10:0e_6:0)+H	PE(16:0e)+H	PE	(10:0e_6:0)	(10:0e)	(6:0)			C21 H45 O7 N1 P1	454.293	2.45675	0.0217092	9.41605	0.000156537	1.74162
PE(10:0p_6:0)+H	PE(16:0p)+H	PE	(10:0p_6:0)	(10:0p)	(6:0)			C21 H43 O7 N1 P1	452.277	1.79486	0.0213926	5.31417	0.000701942	1.01045
PE(12:0e_6:0)+H	PE(18:0e)+H	PE	(12:0e_6:0)	(12:0e)	(6:0)			C23 H49 O7 N1 P1	482.324	3.75198	0.00682469	5.18788	0.00338562	1.29379
PE(12:0p_6:0)+H	PE(18:0p)+H	PE	(12:0p_6:0)	(12:0p)	(6:0)			C23 H47 O7 N1 P1	480.308	2.58468	0.0224551	9.9971	0.000114096	3.49572
PE(10:1e_8:0)+Na	PE(18:1e)+Na	PE	(10:1e_8:0)	(10:1e)	(8:0)			C23 H46 O7 N1 P1 Na1	502.29	2.58913	0.0219717	10.2183	0.000133703	1.34858
PE(18:2e)+H	PE(18:2e)+H	PE	(18:2e)	(18:2e)				C23 H45 O7 N1 P1	478.293	1.91059	0.0123694	5.87321	0.0025863	2.07782
PE(18:3e)+H	PE(18:3e)+H	PE	(18:3e)	(18:3e)				C23 H43 O7 N1 P1	476.277	1.53863	0.0347349	11.5229	6.00067e-05	1.14949
PE(36:0)+Na	PE(36:0)+Na	PE	(36:0)	(36:0)				C41 H82 O8 N1 P1 Na1	770.567	10.5517	0.0627665	0.461517	0.0152277	3.12797
PE(37:5)+H	PE(37:5)+H	PE	(37:5)	(37:5)				C42 H75 O8 N1 P1	752.522	8.87409	0.0637018	1.82346	0.00761376	2.94569
PE(38:3)+H	PE(38:3)+H	PE	(38:3)	(38:3)				C43 H81 O8 N1 P1	770.569	10.5568	0.0442655	0.465929	0.0200609	3.09537
PE(18:1_20:3)+H	PE(38:4)+H	PE	(18:1_20:3)	(18:1)	(20:3)			C43 H79 O8 N1 P1	768.554	10.751	0.0417187	2.51457	0.0125337	1.50621
PE(40:0e)+Na	PE(40:0e)+Na	PE	(40:0e)	(40:0e)				C45 H92 O7 N1 P1 Na1	812.65	15.445	0.0232258	2.45639	0.0084096	4.23638
PE(42:0e)+Na	PE(42:0e)+Na	PE	(42:0e)	(42:0e)				C47 H96 O7 N1 P1 Na1	840.682	15.5999	0.0315142	2.15561	0.00519144	2.03053
PE(42:2e)+H	PE(42:2e)+H	PE	(42:2e)	(42:2e)				C47 H93 O7 N1 P1	814.668	14.9913	0.0332977	2.17967	0.0173478	1.21063
PE(42:3e)+H	PE(42:3e)+H	PE	(42:3e)	(42:3e)				C47 H91 O7 N1 P1	812.653	15.6282	0.035286	2.46342	0.008164	4.29014
PE(44:2p)+H	PE(44:2p)+H	PE	(44:2p)	(44:2p)				C49 H95 O7 N1 P1	840.684	15.605	0.0427418	2.13863	0.00438079	1.99621
PE(44:3e)+H	PE(44:3e)+H	PE	(44:3e)	(44:3e)				C49 H95 O7 N1 P1	840.684	15.6233	0.0472406	2.14543	0.00438659	2.00861
Cer(m19:0_15:0+O)+H	Cer(m34:0+O)+H	Cer	(m19:0_15:0+O)	(m19:0)	(15:0+O)			C34 H70 O3 N1	540.535	12.8466	0.0209984	12.3377	0.00133031	1.00943
Cer(m19:0_17:0+O)+H	Cer(m36:0+O)+H	Cer	(m19:0_17:0+O)	(m19:0)	(17:0+O)			C36 H74 O3 N1	568.566	14.1199	0.0188008	9.11623	0.000787395	1.54235
SPH(d18:0)+H	SPH(d18:0)+H	SPH	(d18:0)	(d18:0)				C18 H40 O2 N1	302.305	2.26157	0.0391031	5.78685	0.00206757	1.60535
SPH(d20:0)+H	SPH(d20:0)+H	SPH	(d20:0)	(d20:0)				C20 H44 O2 N1	330.337	3.4961	0.161308	2.89032	0.0262181	1.26702
SPH(t18:0)+H	SPH(t18:0)+H	SPH	(t18:0)	(t18:0)				C18 H40 O3 N1	318.3	1.86809	0.0414727	12.3387	6.10555e-06	4.75553
SPH(t20:0)+H	SPH(t20:0)+H	SPH	(t20:0)	(t20:0)				C20 H44 O3 N1	346.332	2.88998	0.0227829	3.7893	0.00040655	2.6201
ST(d36:3+O)+NH4	ST(d36:3+O)+NH4	ST	(d36:3+O)	(d36:3+O)				C42 H81 O12 N2 S1	837.55	10.108	0.0118366	2.14205	0.0115054	1.5064
ST(d40:5)+H-H2O	ST(d40:5)+H-H2O	ST	(d40:5)	(d40:5)				C46 H80 O10 N1 S1	838.55	10.1425	0.00369171	2.25853	0.00847528	1.13657
ST(d40:6)+H-H2O	ST(d40:6)+H-H2O	ST	(d40:6)	(d40:6)				C46 H78 O10 N1 S1	836.534	9.08771	0.0212169	2.41465	0.00665313	1.14737
ST(m36:3+2O)+NH4	ST(m36:3+2O)+NH4	ST	(m36:3+2O)	(m36:3+2O)				C42 H81 O12 N2 S1	837.55	10.1374	0.0126966	1.94019	0.0243596	1.30311
ST(m19:0_19:1)+H-H2O	ST(m38:1)+H-H2O	ST	(m19:0_19:1)	(m19:0)	(19:1)			C44 H84 O9 N1 S1	802.586	1.96012	0.00496166	15.8362	0.00703649	1.11662
ST(m40:6)+NH4	ST(m40:6)+NH4	ST	(m40:6)	(m40:6)				C46 H83 O10 N2 S1	855.576	10.129	0.00408461	2.44592	0.00303166	1.32716
ST(m40:7)+NH4	ST(m40:7)+NH4	ST	(m40:7)	(m40:7)				C46 H81 O10 N2 S1	853.561	9.10806	0.0893482	2.1931	0.0228907	1.15858
TG(16:1_14:0_18:1)+NH4	TG(48:2)+NH4	TG	(16:1_14:0_18:1)	(16:1)	(14:0)	(18:1)		C51 H98 O6 N1	820.739	16.8855	0.0116179	2.64591	0.0468642	1.0885
TG(15:0_16:0_18:1)+NH4	TG(49:1)+NH4	TG	(15:0_16:0_18:1)	(15:0)	(16:0)	(18:1)		C52 H102 O6 N1	836.77	17.3789	0.010085	6.36152	0.0078656	1.14287
TG(18:0_16:0_16:0)+NH4	TG(50:0)+NH4	TG	(18:0_16:0_16:0)	(18:0)	(16:0)	(16:0)		C53 H106 O6 N1	852.801	17.7892	0.0255797	5.40564	0.00706488	1.57072
TG(16:0_16:0_18:1)+NH4	TG(50:1)+NH4	TG	(16:0_16:0_18:1)	(16:0)	(16:0)	(18:1)		C53 H104 O6 N1	850.786	17.5225	0.0314183	2.78785	0.0195048	2.07161
TG(16:0_16:1_18:1)+NH4	TG(50:2)+NH4	TG	(16:0_16:1_18:1)	(16:0)	(16:1)	(18:1)		C53 H102 O6 N1	848.77	17.2169	0.00702204	2.64152	0.0315619	2.71298
TG(16:1_16:1_18:1)+NH4	TG(50:3)+NH4	TG	(16:1_16:1_18:1)	(16:1)	(16:1)	(18:1)		C53 H100 O6 N1	846.755	16.8898	0.0147828	2.78195	0.039909	2.74078
TG(16:0_17:0_18:1)+NH4	TG(51:1)+NH4	TG	(16:0_17:0_18:1)	(16:0)	(17:0)	(18:1)		C54 H106 O6 N1	864.801	17.6448	0.0173458	7.23213	0.0189631	1.38012
TG(16:0_17:1_18:1)+NH4	TG(51:2)+NH4	TG	(16:0_17:1_18:1)	(16:0)	(17:1)	(18:1)		C54 H104 O6 N1	862.786	17.3678	0.00980319	5.73634	0.0149252	2.32078
TG(16:1_17:1_18:1)+NH4	TG(51:3)+NH4	TG	(16:1_17:1_18:1)	(16:1)	(17:1)	(18:1)		C54 H102 O6 N1	860.77	17.0702	0.00456825	4.90257	0.026365	2.20399
TG(15:0_18:1_18:3)+NH4	TG(51:4)+NH4	TG	(15:0_18:1_18:3)	(15:0)	(18:1)	(18:3)		C54 H100 O6 N1	858.755	16.7364	0.00759879	4.38573	0.0241295	1.37817
TG(18:0_16:0_18:1)+NH4	TG(52:1)+NH4	TG	(18:0_16:0_18:1)	(18:0)	(16:0)	(18:1)		C55 H108 O6 N1	878.817	17.7695	0.0202769	3.84984	0.014175	2.56795
TG(16:1_18:1_18:1)+NH4	TG(52:3)+NH4	TG	(16:1_18:1_18:1)	(16:1)	(18:1)	(18:1)		C55 H104 O6 N1	874.786	17.2075	0.028159	2.26209	0.0396126	4.00749
TG(17:0_18:1_18:1)+NH4	TG(53:2)+NH4	TG	(17:0_18:1_18:1)	(17:0)	(18:1)	(18:1)		C56 H108 O6 N1	890.817	17.6238	0.00521624	4.53297	0.0241731	1.6312
TG(18:1_17:1_18:1)+NH4	TG(53:3)+NH4	TG	(18:1_17:1_18:1)	(18:1)	(17:1)	(18:1)		C56 H106 O6 N1	888.801	17.355	0.000133782	3.55545	0.0259536	1.95634
TG(18:1_17:1_18:2)+NH4	TG(53:4)+NH4	TG	(18:1_17:1_18:2)	(18:1)	(17:1)	(18:2)		C56 H104 O6 N1	886.786	17.075	0.000995248	2.99516	0.0425842	1.49407
TG(18:2_17:1_18:2)+NH4	TG(53:5)+NH4	TG	(18:2_17:1_18:2)	(18:2)	(17:1)	(18:2)		C56 H102 O6 N1	884.77	16.7776	0.0072392	3.16079	0.0401592	1.124
TG(18:0_18:0_18:1)+NH4	TG(54:1)+NH4	TG	(18:0_18:0_18:1)	(18:0)	(18:0)	(18:1)		C57 H112 O6 N1	906.848	17.9867	0.0137933	3.93376	0.025459	1.60955
TG(18:0_18:1_18:1)+NH4	TG(54:2)+NH4	TG	(18:0_18:1_18:1)	(18:0)	(18:1)	(18:1)		C57 H110 O6 N1	904.833	17.7471	0.0108625	2.74042	0.0297225	2.71698
TG(20:2_14:1_22:6)+H	TG(56:9)+H	TG	(20:2_14:1_22:6)	(20:2)	(14:1)	(22:6)		C59 H97 O6	901.728	17.011	0.0822919	365.528	0.00175529	1.35271
Co(Q9)+NH4	Co(Q9)+NH4	Co	(Q9)	(Q9)				C54 H86 O4 N1	812.655	15.62	0.029622	2.48472	0.00765153	5.56318
DG(34:1e)+Na	DG(34:1e)+Na	DG	(34:1e)	(34:1e)				C37 H72 O4 Na1	603.532	17.4151	0.0178064	2.35123	0.00774513	1.15612
DG(22:3_14:2)+H	DG(36:5)+H	DG	(22:3_14:2)	(22:3)	(14:2)			C39 H67 O5	615.498	12.293	0.211961	0.380371	0.00402028	2.25661
Hex1Cer(d18:2_18:0+O)+H	Hex1Cer(d36:2+O)+H	Hex1Cer	(d18:2_18:0+O)	(d18:2)	(18:0+O)			C42 H80 O9 N1	742.583	10.8792	0.0478763	3.7593	0.00241328	1.52833
Hex1Cer(d19:2_18:0+O)+H	Hex1Cer(d37:2+O)+H	Hex1Cer	(d19:2_18:0+O)	(d19:2)	(18:0+O)			C43 H82 O9 N1	756.598	11.286	0.0261158	1.87331	0.00135662	2.0732
Hex1Cer(d19:2_18:1)+H	Hex1Cer(d37:3)+H	Hex1Cer	(d19:2_18:1)	(d19:2)	(18:1)			C43 H80 O8 N1	738.588	11.2791	0.036152	1.76872	0.000969796	1.85131
Hex1Cer(d38:4+2O)+H-H2O	Hex1Cer(d38:4+2O)+H-H2O	Hex1Cer	(d38:4+2O)	(d38:4+2O)				C44 H78 O9 N1	764.567	10.84	0.0163643	2.20019	0.00589514	2.99556
Hex1Cer(d14:2_26:0)+H-H2O	Hex1Cer(d40:2)+H-H2O	Hex1Cer	(d14:2_26:0)	(d14:2)	(26:0)			C46 H86 O7 N1	764.64	15.9177	0.0243253	0.0665718	0.0006149	1.26483
Hex1Cer(m37:2+2O)+Na	Hex1Cer(m37:2+2O)+Na	Hex1Cer	(m37:2+2O)	(m37:2+2O)				C43 H81 O9 N1 Na1	778.58	11.2611	0.0273921	1.87186	0.0078259	2.89585
LPS(36:0)+H	LPS(36:0)+H	LPS	(36:0)	(36:0)				C42 H85 O9 N1 P1	778.596	11.06	0.0594936	2.50935	0.00156212	1.35371
Cer(d32:0)+H	Cer(d32:0)+H	Cer	(d32:0)	(d32:0)				C32 H66 O3 N1	512.504	8.29673	0.0284934	1.98409	0.0205159	1.63346
MG(32:0)+Na	MG(32:0)+Na	MG	(32:0)	(32:0)				C35 H70 O4 Na1	577.517	17.4884	0.0113956	4.42897	0.0451299	1.84151
PA(15:4)+Na	PA(15:4)+Na	PA	(15:4)	(15:4)				C18 H27 O8 N0 P1 Na1	425.134	1.164	0.0243575	1.52215	0.0477126	3.17091
PC(12:0e_6:0)+H	PC(18:0e)+H	PC	(12:0e_6:0)	(12:0e)	(6:0)			C26 H55 O7 N1 P1	524.371	3.44627	0.060691	7.24001	0.00341319	1.23805
Cer(d34:0)+H	Cer(d34:0)+H	Cer	(d34:0)	(d34:0)				C34 H70 O3 N1	540.535	9.81335	0.0223564	2.02873	0.0219604	1.43707
PC(18:1_13:0)+H	PC(31:1)+H	PC	(18:1_13:0)	(18:1)	(13:0)			C39 H77 O8 N1 P1	718.538	11.7176	0.00685567	1.47564	0.0351096	1.05952

## Sheet: WT-AMB vs WT
LipidIon	LipidGroup	Class	FattyAcid	FA1	FA2	FA3	FA4	IonFormula	CalMz	RT-(min)	QCRSD	Fold Change	P-value	VIP
GD2(m45:0)-2H	GD2(m45:0)-2H	GD2	(m45:0)	(m45:0)				C87 H156 O33 N4	892.533	8.494	0.00415248	1.29669	0.037986	1.5507
Hex1Cer(d30:3)+HCOO	Hex1Cer(d30:3)+HCOO	Hex1Cer	(d30:3)	(d30:3)				C37 H66 O10 N1	684.469	9.104	0.423122	37.4108	0.00015088	1.42162
Hex1Cer(d16:2_20:4)+HCOO	Hex1Cer(d36:6)+HCOO	Hex1Cer	(d16:2_20:4)	(d16:2)	(20:4)			C43 H72 O10 N1	762.516	10.354	0.0133075	0.69351	0.0333824	2.60423
PC(15:0_18:3)+HCOO	PC(33:3)+HCOO	PC	(15:0_18:3)	(15:0)	(18:3)			C42 H77 O10 N1 P1	786.529	8.51991	0.0132652	1.25469	0.0467859	1.00778
PC(16:1_18:3)+HCOO	PC(34:4)+HCOO	PC	(16:1_18:3)	(16:1)	(18:3)			C43 H77 O10 N1 P1	798.529	8.18449	0.00409724	1.35066	0.0116539	3.45794
PC(18:2_18:2)+HCOO	PC(36:4)+HCOO	PC	(18:2_18:2)	(18:2)	(18:2)			C45 H81 O10 N1 P1	826.56	9.35981	0.00309253	1.34938	0.0392582	8.54467
PC(18:3_18:2)+HCOO	PC(36:5)+HCOO	PC	(18:3_18:2)	(18:3)	(18:2)			C45 H79 O10 N1 P1	824.545	8.43908	0.0100892	1.4161	0.021708	5.02436
PC(18:3_18:3)+HCOO	PC(36:6)+HCOO	PC	(18:3_18:3)	(18:3)	(18:3)			C45 H77 O10 N1 P1	822.529	7.50725	0.0156046	1.43958	0.0191869	1.07868
CL(75:7)-2H	CL(75:7)-2H	CL	(75:7)	(75:7)				C84 H148 O17 P2	745.51	9.45	0.0240742	1.42006	0.0417024	2.24116
PC(36:4)+H	PC(36:4)+H	PC	(36:4)	(36:4)				C44 H81 O8 N1 P1	782.569	11.8257	0.364438	4.42178	0.0350633	2.13105
PC(36:7)+H	PC(36:7)+H	PC	(36:7)	(36:7)				C44 H75 O8 N1 P1	776.522	8.15683	0.00254542	1.59157	0.0331692	1.40837
PE(16:1_16:1)+H	PE(32:2)+H	PE	(16:1_16:1)	(16:1)	(16:1)			C37 H71 O8 N1 P1	688.491	9.77818	0.779586	0.0667007	0.0296903	2.72572
PE(17:1_18:2)+H	PE(35:3)+H	PE	(17:1_18:2)	(17:1)	(18:2)			C40 H75 O8 N1 P1	728.522	8.96971	0.0402728	2.07214	0.0392874	2.40159
SM(t36:5)+Na	SM(t36:5)+Na	SM	(t36:5)	(t36:5)				C41 H75 O7 N2 P1 Na1	761.52	9.33	0.0667864	1.34015	0.0292775	1.66035
ZyE(21:5)+H	ZyE(21:5)+H	ZyE	(21:5)	(21:5)				C48 H75 O2	683.576	17.577	0.105421	2.58149	0.041316	4.25547
PC(18:2_14:1)+H	PC(32:3)+H	PC	(18:2_14:1)	(18:2)	(14:1)			C40 H75 O8 N1 P1	728.522	8.93152	0.0290572	2.3929	0.0354502	1.07514

## Sheet: PEX8OE-AMB vs PEX8OE
LipidIon	LipidGroup	Class	FattyAcid	FA1	FA2	FA3	FA4	IonFormula	CalMz	RT-(min)	QCRSD	Fold Change	P-value	VIP
Hex1Cer(t17:1_18:1)-H	Hex1Cer(t35:2)-H	Hex1Cer	(t17:1_18:1)	(t17:1)	(18:1)			C41 H76 O9 N1	726.553	10.0617	0.106039	1.46588	0.0416505	1.1764
LPC(18:0)+HCOO	LPC(18:0)+HCOO	LPC	(18:0)	(18:0)				C27 H55 O9 N1 P1	568.362	3.49695	0.0382143	0.490239	0.0414332	1.12312
LPC(18:1)+HCOO	LPC(18:1)+HCOO	LPC	(18:1)	(18:1)				C27 H53 O9 N1 P1	566.346	2.42031	0.00745356	0.340015	0.0098524	1.41161
LPE(16:0)-H	LPE(16:0)-H	LPE	(16:0)	(16:0)				C21 H43 O7 N1 P1	452.278	2.48007	0.0134512	0.224623	0.00638419	1.70237
LPE(18:1)-H	LPE(18:1)-H	LPE	(18:1)	(18:1)				C23 H45 O7 N1 P1	478.294	2.59412	0.0121702	0.373316	0.0330837	3.10414
LPE(18:2)-H	LPE(18:2)-H	LPE	(18:2)	(18:2)				C23 H43 O7 N1 P1	476.278	1.87633	0.0223837	0.347949	0.049449	1.8055
LPE(18:3)-H	LPE(18:3)-H	LPE	(18:3)	(18:3)				C23 H41 O7 N1 P1	474.263	1.56973	0.0252353	0.285856	0.0331238	1.04684
LPI(16:0)-H	LPI(16:0)-H	LPI	(16:0)	(16:0)				C25 H48 O12 N0 P1	571.289	1.859	0.0105812	0.444693	0.0297397	1.07008
PA(17:1_18:1)-H	PA(35:2)-H	PA	(17:1_18:1)	(17:1)	(18:1)			C38 H70 O8 N0 P1	685.481	9.82479	0.132188	0.450709	0.0354768	2.11649
PG(35:5)-H	PG(35:5)-H	PG	(35:5)	(35:5)				C41 H70 O10 N0 P1	753.471	9.83173	0.157703	0.294403	0.0152781	1.0565
PE(10:0e_6:0)+Na	PE(16:0e)+Na	PE	(10:0e_6:0)	(10:0e)	(6:0)			C21 H44 O7 N1 P1 Na1	476.275	1.536	0.0347349	0.294882	0.000816619	1.50577
PE(10:0e_6:0)+H	PE(16:0e)+H	PE	(10:0e_6:0)	(10:0e)	(6:0)			C21 H45 O7 N1 P1	454.293	2.45675	0.0217092	0.233233	0.000679964	2.47409
PE(10:0p_6:0)+H	PE(16:0p)+H	PE	(10:0p_6:0)	(10:0p)	(6:0)			C21 H43 O7 N1 P1	452.277	1.79486	0.0213926	0.398118	0.00804908	1.33214
PE(12:0e_6:0)+H	PE(18:0e)+H	PE	(12:0e_6:0)	(12:0e)	(6:0)			C23 H49 O7 N1 P1	482.324	3.75198	0.00682469	0.481317	0.0429077	1.67196
PE(12:0p_6:0)+H	PE(18:0p)+H	PE	(12:0p_6:0)	(12:0p)	(6:0)			C23 H47 O7 N1 P1	480.308	2.58468	0.0224551	0.312123	0.00207591	4.66907
PE(10:1e_8:0)+Na	PE(18:1e)+Na	PE	(10:1e_8:0)	(10:1e)	(8:0)			C23 H46 O7 N1 P1 Na1	502.29	2.58913	0.0219717	0.333649	0.00274291	1.77857
PE(18:2e)+H	PE(18:2e)+H	PE	(18:2e)	(18:2e)				C23 H45 O7 N1 P1	478.293	1.91059	0.0123694	0.341343	0.00987042	2.87504
PE(18:3e)+H	PE(18:3e)+H	PE	(18:3e)	(18:3e)				C23 H43 O7 N1 P1	476.277	1.53863	0.0347349	0.28834	0.000606228	1.51188
SPH(d14:0)+H	SPH(d14:0)+H	SPH	(d14:0)	(d14:0)				C14 H32 O2 N1	246.243	1.38214	0.0625187	0.563794	0.0329371	7.08781
SPH(d18:0)+H	SPH(d18:0)+H	SPH	(d18:0)	(d18:0)				C18 H40 O2 N1	302.305	2.26157	0.0391031	0.334205	0.00466284	2.17089
SPH(t18:0)+H	SPH(t18:0)+H	SPH	(t18:0)	(t18:0)				C18 H40 O3 N1	318.3	1.86809	0.0414727	0.619082	0.00949461	3.84869
TG(18:4_9:0_10:2)+Na	TG(37:6)+Na	TG	(18:4_9:0_10:2)	(18:4)	(9:0)	(10:2)		C40 H64 O6 Na1	663.46	11.0158	0.00702646	0.740661	0.0332818	3.68869

## Sheet: pex8Δ-AMB vs pex8Δ
LipidIon	LipidGroup	Class	FattyAcid	FA1	FA2	FA3	FA4	IonFormula	CalMz	RT-(min)	QCRSD	Fold Change	P-value	VIP
PS(17:0_18:1)-H	PS(35:1)-H	PS	(17:0_18:1)	(17:0)	(18:1)			C41 H77 O10 N1 P1	774.529	10.9964	0.0431976	0.340281	0.0262949	1.82935
PS(17:0_20:4)-H	PS(37:4)-H	PS	(17:0_20:4)	(17:0)	(20:4)			C43 H75 O10 N1 P1	796.513	11.1751	0.013232	0.407314	0.0240067	1.5264
Cer(m36:2)+HCOO	Cer(m36:2)+HCOO	Cer	(m36:2)	(m36:2)				C37 H70 O4 N1	592.531	10.8643	0.0237467	1.27504	0.0114999	1.78097
LPC(18:1)+HCOO	LPC(18:1)+HCOO	LPC	(18:1)	(18:1)				C27 H53 O9 N1 P1	566.346	2.42031	0.00745356	0.588744	0.0455608	1.04786
PG(34:4)-H	PG(34:4)-H	PG	(34:4)	(34:4)				C40 H70 O10 N0 P1	741.471	11.5615	0.208212	9.89323	0.00350608	1.2104
PC(37:5)+H	PC(37:5)+H	PC	(37:5)	(37:5)				C45 H81 O8 N1 P1	794.569	10.858	0.0428383	0.28034	0.0300414	1.59167
Cer(d37:2+2O)+H	Cer(d37:2+2O)+H	Cer	(d37:2+2O)	(d37:2+2O)				C37 H72 O5 N1	610.541	12.879	0.0195377	1.29746	0.0252686	1.17594
PG(25:0_19:0)+H	PG(44:0)+H	PG	(25:0_19:0)	(25:0)	(19:0)			C50 H100 O10 N0 P1	891.705	14.2476	0.0387461	0.437644	0.0141774	1.01449
SM(t36:5)+Na	SM(t36:5)+Na	SM	(t36:5)	(t36:5)				C41 H75 O7 N2 P1 Na1	761.52	9.33	0.0667864	1.59743	0.0274695	1.97676
SPH(m18:0)+H	SPH(m18:0)+H	SPH	(m18:0)	(m18:0)				C18 H40 O1 N1	286.31	2.24924	0.0218049	1.49047	0.00428822	1.94531
TG(16:0_16:0_18:1)+NH4	TG(50:1)+NH4	TG	(16:0_16:0_18:1)	(16:0)	(16:0)	(18:1)		C53 H104 O6 N1	850.786	17.5225	0.0314183	0.450735	0.0356222	1.79779
TG(16:0_16:1_18:1)+NH4	TG(50:2)+NH4	TG	(16:0_16:1_18:1)	(16:0)	(16:1)	(18:1)		C53 H102 O6 N1	848.77	17.2169	0.00702204	0.450222	0.0482482	2.44399
TG(16:0_17:0_18:1)+NH4	TG(51:1)+NH4	TG	(16:0_17:0_18:1)	(16:0)	(17:0)	(18:1)		C54 H106 O6 N1	864.801	17.6448	0.0173458	0.293252	0.0350673	1.18036
TG(16:0_17:1_18:1)+NH4	TG(51:2)+NH4	TG	(16:0_17:1_18:1)	(16:0)	(17:1)	(18:1)		C54 H104 O6 N1	862.786	17.3678	0.00980319	0.28829	0.0401863	1.87381
TG(16:1_17:1_18:1)+NH4	TG(51:3)+NH4	TG	(16:1_17:1_18:1)	(16:1)	(17:1)	(18:1)		C54 H102 O6 N1	860.77	17.0702	0.00456825	0.29845	0.0497392	1.95606
TG(16:0_18:1_18:1)+NH4	TG(52:2)+NH4	TG	(16:0_18:1_18:1)	(16:0)	(18:1)	(18:1)		C55 H106 O6 N1	876.801	17.5038	0.0236582	0.492683	0.0438227	3.29541
TG(17:0_18:1_18:1)+NH4	TG(53:2)+NH4	TG	(17:0_18:1_18:1)	(17:0)	(18:1)	(18:1)		C56 H108 O6 N1	890.817	17.6238	0.00521624	0.295496	0.0376393	1.65432
TG(18:1_17:1_18:1)+NH4	TG(53:3)+NH4	TG	(18:1_17:1_18:1)	(18:1)	(17:1)	(18:1)		C56 H106 O6 N1	888.801	17.355	0.000133782	0.293511	0.0456199	2.2023
DG(34:1e)+Na	DG(34:1e)+Na	DG	(34:1e)	(34:1e)				C37 H72 O4 Na1	603.532	17.4151	0.0178064	0.518473	0.027156	1.0669
CL(78:6)+H	CL(78:6)+H	CL	(78:6)	(78:6)				C87 H159 O17 P2	1538.1	10.1738	0.00280842	0.306736	0.0097151	1.74503
CL(80:5)+H	CL(80:5)+H	CL	(80:5)	(80:5)				C89 H165 O17 P2	1568.15	11.3299	0.0156245	0.464877	0.0477936	1.24612
Cer(d32:0)+H	Cer(d32:0)+H	Cer	(d32:0)	(d32:0)				C32 H66 O3 N1	512.504	8.29673	0.0284934	1.39352	0.0132061	2.33697
Cer(d34:0)+H	Cer(d34:0)+H	Cer	(d34:0)	(d34:0)				C34 H70 O3 N1	540.535	9.81335	0.0223564	1.43746	0.0161971	2.15577
PC(18:2_14:1)+H	PC(32:3)+H	PC	(18:2_14:1)	(18:2)	(14:1)			C40 H75 O8 N1 P1	728.522	8.93152	0.0290572	2.25895	0.0211239	1.08151
