# Supplementary material for: Peroxin Pex8 couples stress responses, antifungal tolerance, and virulence regulation in Candida albicans
Source: Antimicrob Agents Chemother. 2026 Mar 24;70(5):e01662-25. doi: 10.1128/aac.01662-25 (PMC13148049; doi:10.1128/aac.01662-25)
Supplement: Table S3 — Strains and plasmids used in this study. [file aac.01662-25-s0006.xlsx]

## Sheet: Sheet1
Table S3. Strains and plasmids used in this study
Strains	Relevant genotype	Source or reference
SN250 (WT)	leu2Δ::C.m.LEU2/leu2Δ::C.d.HIS1, his1Δ/his1Δ, arg4Δ/arg4Δ	1
pex8Δ/Δ	pex8Δ::C.m.LEU2/pex8Δ::C.d.HIS1 arg4Δ/arg4Δ leu2Δ/leu2Δ his1Δ/his1Δ	2
PEX8 AB	pex8Δ::C.m.LEU2/pex8Δ::C.d.HIS1 leu2Δ/leu2Δ:: PEX8-C.d.ARG4 arg4Δ/arg4Δ his1Δ/his1Δ	2
PEX8OE	PEX8::NAT1-TDH3p-PEX8/PEX8 leu2Δ::C.m.LEU2/leu2Δ::C.d.HIS1, his1Δ/his1Δ, arg4Δ/arg4Δ	this study
Plasmids
pCaPEX8OE	KpnI-5'flank of PEX8-AgNAT-TDH3 promoter-PEX8 N-terminal ORF sequence-KpnI in vector pUC19	this study
Reference
1. Noble SM, French S, Kohn LA, Chen V, Johnson AD. Systematic screens of a Candida albicans homozygous deletion library decouple morphogenetic switching and pathogenicity. Nat Genet. 2010,42(7):590-8. doi: 10.1038/ng.605.
2. Wu Y, Chen Y, Lu H, Ying C. Miltefosine exhibits fungicidal activity through oxidative stress generation and Aif1 activation in Candida albicans. Int J Antimicrob Agents. 2023,62(1):106819. doi: 10.1016/j.ijantimicag.2023.106819.
