# Supplementary material for: Peroxin Pex8 couples stress responses, antifungal tolerance, and virulence regulation in Candida albicans
Source: Antimicrob Agents Chemother. 2026 Mar 24;70(5):e01662-25. doi: 10.1128/aac.01662-25 (PMC13148049; doi:10.1128/aac.01662-25)
Supplement: Table S4 — Primers used in this study. [file aac.01662-25-s0007.xlsx]

## Sheet: Sheet1
Table S4. Primers used in this study
Primers	Sequence (5’-3’)	Purpose
ACT1-F	GTGGTACTACCATGTTCCCAGG	qPCR for ACT1, forward
ACT1-R	GATAGAACCACCAATCCAGACAGAG	qPCR for ACT1, reverse
SUT1-F	TCATTAGCCACTCCTCCACC	qPCR for SUT1, forward
SUT1-R	GTGGTTGTTGTGGTTGTGGT	qPCR for SUT1, reverse
ERG11-F	AACTGAGAAGAGAACGTGGTG	qPCR for ERG11, forward
ERG11-R	CCAAGCAGAAGTAGAAGCAGA	qPCR for ERG11, reverse
ERG6-F	TTGGTTGTGGTGTAGGTGGT	qPCR for ERG6, forward
ERG6-R	GAACGGTAGCTTCAATGGCA	qPCR for ERG6, reverse
ERG3-F	ACTCCATTTGCTTCTCATGCT	qPCR for ERG3, forward
ERG3-R	GACAGTGTGACAAGCGGTAC	qPCR for ERG3, reverse
PEX8-F	AGAAGACCAAGTTGTTGGACA	qPCR for PEX8, forward
PEX8-R	TTACCTGTTCTTGCGTCAGG	qPCR for PEX8, reverse
Pex8OE-F1	TAAGTAGCATTAGCTCGTACTAGCTACAACTGGTAGATATTGATCAACatcaagcttgcctcg	PCR for AgNAT-TDH3 promoter cassette, forward
Pex8OE-R1	TAATAATGCTCTACCTTGAGGACCCAAGCTTTGATATAAGTTTGACATatttgaattcaattg	PCR for AgNAT-TDH3 promoter cassette, reverse
PexOEup-F	ctagaggatccccgggtaccGTGGATAGTGATACCATGAGT	PCR for 5'flank of PEX8, forward
PexOEup-R	CTAGTACGAGCTAATGCTACT	PCR for 5'flank of PEX8, reverse
PexOEdw-F	GGTCCTCAAGGTAGAGCAT	PCR for PEX8 N-terminal ORF, forward
PexOEdw-R	gtgaattcgagctcggtaccCTCAGTATACAATTGATCACGC	PCR for PEX8 N-terminal ORF, reverse
pex8oeyzUF	GATCAGCCTGATCACCATTATAGAC	5' verification primer for PEX8 overexpression, forward
oeyzUR	ctgcgcacgtcaagactgt	5' verification primer for PEX8 overexpression, reverse
oeyzDF	tgtttcaaccaacccactcaac	3' verification primer for PEX8 overexpression, forward
pex8oeyzDR	CTTTGTGATGCCTCTCACTGTTC	3' verification primer for PEX8 overexpression, reverse
